# Supplementary material for: Data on interference indices in body fluid specimens submitted for clinical laboratory analysis
Source: Data Brief. 2020 Mar 10;30:105408. doi: 10.1016/j.dib.2020.105408 (PMC7114902; doi:10.1016/j.dib.2020.105408)
Supplement: Supplementary file 1 [file mmc1.zip]

Archive with 2 entries (2 files):
- Supplemental_file_1.xlsx
- Supplemental_File_2.xlsx
