# Supplementary material for: Data on interference indices in body fluid specimens submitted for clinical laboratory analysis
Source: Data Brief. 2020 Mar 10;30:105408. doi: 10.1016/j.dib.2020.105408 (PMC7114902; doi:10.1016/j.dib.2020.105408)
Supplement: Supplementary file 1 [file mmc1.zip › Supplemental_file_1.xlsx]

## Sheet: Body Fluids
Location/unit at Time of Testing	Age	Sex	Exact Fluid Type	Body Fluid Category	Hemolysis Index	Icteric Index	Lipemia index	Albumin (g/dL)	Albumin indice(s) flags	Alkaline phosphatase (U/L)	Alkaline phosphatase indice(s) exceeded?	Amylase (U/L)	Amylase indice(s) exceeded?	Bilirubin, total (mg/dL)	Bilirubin,total indice(s) exceeded?	BUN (mg/dL)	BUN indice(s) exceeded?	Cholesterol (mg/dL)	Cholesterol indice(s) exceeded?	Creatinine (mg/dL)	Creatinine indice(s) exceeded?	Glucose (mg/dL)	Glucose indice(s) exceeded?	Lactate dehydrogenase (U/L)	Lactate dehydrogenase indice(s) exceeded?	Lipase (U/L)	Lipase indice(s) exceeded?	Total protein (g/dL)	Total protein indice(s) exceeded?	Triglyceride (mg/dL)	Triglyceride indice(s) exceeded?
Inpatient	68	M	Surgical drain	Drains	952	0	553													1.6	Hemolysis
Inpatient	71	M	JP drain	Drains	14	1	377													1.5
Outpatient	77	M	JP drain	Drains	530	0	309													3.1
Inpatient	39	F	IR drain	Drains	11	0	254													<0.2
Inpatient	69	F	IR drain	Drains	21	0	241													0.4
Inpatient	0	M	Peritoneal fluid	Abdominal	98	0	1934															389	Lipemia							2082
Outpatient	80	F	Peri-pancreatic fluid collection	Pancreatic	0	0	1133					1322														61
Inpatient	55	F	Stool	Stool	22	12	226													1.7
Inpatient	54	M	Surgical drain	Drains	87	0	220							0.3						<0.2
Outpatient	80	F	Synovial fluid	Synovial fluid	25	6	204													0.8
Inpatient	31	F	Peritoneal fluid	Abdominal	0	0	801																			42
Outpatient	52	M	JP drain	Drains	0	0	188													24.5
Inpatient	51	M	Surgical drain	Drains	520	0	181													1.8
Inpatient	55	M	JP drain	Drains	1387	3	154													1.8	Hemolysis
Inpatient	75	M	IR drain	Drains	0	0	388					40299
Inpatient	19	F	Peritoneal fluid	Abdominal	0	0	140							1.5						0.5
Outpatient	66	M	JP drain	Drains	69	2	136													0.8
Inpatient	70	M	Surgical drain	Drains	0	0	133													1.2
Inpatient	46	M	Abdominal mass fluid	Cyst	10	1	132													1.7
Inpatient	71	F	IR drain	Drains	33	1	129							1.5						1.2
Inpatient	74	F	Pancreatic fluid	Pancreatic	1552	0	632					4358	Hemolysis													50272	Hemolysis
Inpatient	58	M	JP drain	Drains	15	0	110													0.5
Emergency Department	51	F	Cyst apirate	Cyst	0	0	442																			29266
Inpatient	58	M	JP drain	Drains	71	1	103													1.3
Inpatient	21	M	JP drain	Drains	45	2	101													0.5
Inpatient	51	M	JP drain	Drains	123	0	98													1.7
Inpatient	78	M	JP drain	Drains	59	2	97													1.8
Inpatient	54	M	JP drain	Drains	421	0	91													1.9
Inpatient	59	F	IR drain	Drains	11	0	91													<0.2
Inpatient	64	M	JP drain	Drains	46	1	90													0.8
Inpatient	68	M	Surgical drain	Drains	248	0	88													51.4
Outpatient	70	M	Peritoneal fluid	Abdominal	2426	0	388																			10439	Hemolysis
Inpatient	74	M	JP drain	Drains	0	0	87													3.3
Outpatient	48	M	JP drain	Drains	30	0	79													7.9
Inpatient	13	F	Peritoneal fluid	Abdominal	47	5	78					1603		4.4						0.7
Inpatient	56	M	JP drain	Drains	9	1	78													0.7
Inpatient	73	M	JP drain	Drains	884	0	76													15.9	Hemolysis
Inpatient	64	M	Peri-hepatic abscess	Hepatic	20	19	266					20		18.2												74
Inpatient	54	F	Surgical drain	Drains	26	1	71													1.4
Inpatient	37	M	Surgical drain	Drains	312	0	69													1.3
Inpatient	64	F	Surgical drain	Drains	176	1	66													3.5
Inpatient	47	F	Surgical drain	Drains	15	1	64													0.8
Inpatient	64	M	IR drain	Drains	54	0	64													25.4
Inpatient	56	F	Peritoneal fluid	Abdominal	964	0	63													<0.2	Hemolysis
Inpatient	61	M	JP drain	Drains	391	0	63													1
Outpatient	71	M	Surgical drain	Drains	5	1	62													2.1
Inpatient	64	F	JP drain	Drains	154	1	61													3.5
Inpatient	42	M	JP drain	Drains	101	1	59													4.7
Inpatient	58	M	JP drain	Drains	58	1	59													1.3
Inpatient	76	F	JP drain	Drains	0	0	179					265														8085
Inpatient	55	M	JP drain	Drains	90	2	1544					47	Lipemia																	3525
Inpatient	62	M	JP drain	Drains	5	0	59													0.9
Inpatient	0.2	M	Abdominal abscess fluid	Wound	110	0	743															6237								753
Inpatient	54	M	JP drain	Drains	164	1	58													1.4
Inpatient	58	M	Surgical drain	Drains	37	0	58													0.3
Inpatient	57	M	JP drain	Drains	1670	0	176					8173	Hemolysis													47378	Hemolysis
Inpatient	55	M	Surgical drain	Drains	75	3	53													2.2
Inpatient	58	M	JP drain	Drains	36	1	53													1.3
Inpatient	51	M	JP drain	Drains	197	0	53													1
Inpatient	61	M	JP drain	Drains	195	1	52													1.3
Inpatient	61	M	JP drain	Drains	449	2	51													1.5
Inpatient	32	F	Peritoneal fluid	Abdominal	22	34	274	1.7						31.8
Inpatient	74	F	Surgical drain	Drains	8	8	50					30240		7.5						1.3
Inpatient	66	M	Surgical drain	Drains	118	2	50													2.2
Inpatient	54	M	JP drain	Drains	81	1	49													1.1
Outpatient	65	M	JP drain	Drains	7	1	49													0.4
Inpatient	65	F	JP drain	Drains	33	0	48													1
Outpatient	59	F	Fistula output	Wound	4	0	47													4.2
Inpatient	19	F	Midline wound	Wound	22	5	46													12
Inpatient	72	F	Surgical drain	Drains	210	0	46													1.1
Inpatient	67	M	Surgical drain	Drains	51	0	46													1.8
Inpatient	66	F	Surgical drain	Drains	45	14	44													0.8
Inpatient	68	M	Surgical drain	Drains	90	1	44													0.9
Outpatient	0.3	M	Peritoneal dialysis fluid	Dialysate	42	0	44									38				2.3
Inpatient	68	M	Surgical drain	Drains	139	0	43													1.2
Outpatient	0.3	M	Peritoneal dialysis fluid	Dialysate	62	0	43									38				2.2
Inpatient	78	F	IR drain	Drains	8	14	174							14.9												5
Inpatient	19	F	JP drain	Drains	0	2	42													0.4
Inpatient	44	F	JP drain	Drains	141	1	42													0.9
Inpatient	27	M	Surgical drain	Drains	53	1	42													1.4
Inpatient	59	M	JP drain	Drains	51	1	42													1.1
Inpatient	62	F	JP drain	Drains	14	1	42													1.2
Inpatient	65	M	JP drain	Drains	5	1	42													0.3
Inpatient	27	M	JP drain	Drains	65	2	41													1.1
Inpatient	68	M	JP drain	Drains	96	1	41													1
Inpatient	44	M	JP drain	Drains	298	0	41													0.9
Inpatient	15	F	Peritoneal fluid	Abdominal	3	2	39													0.6
Inpatient	41	F	Surgical drain	Drains	34	2	38													1.2
Inpatient	69	M	JP drain	Drains	3	2	38													1.6
Inpatient	64	F	JP drain	Drains	20	1	38													5.9
Inpatient	74	M	JP drain	Drains	0	1	38													3.3
Inpatient	55	F	Surgical drain	Drains	427	0	38					17748		0.1						1.1
Inpatient	70	F	Pleural fluid	Pleural	561	1	37					<3	Hemolysis							1.6
Inpatient	41	F	Surgical drain	Drains	41	1	37													1
Inpatient	64	M	JP drain	Drains	58	1	36													0.8
Inpatient	74	M	JP drain	Drains	22	1	36													8.7
Inpatient	35	M	Surgical drain	Drains	10	0	36													0.8
Outpatient	39	F	Vaginal fluid	Vaginal	4	0	36													2
Inpatient	71	M	Surgical drain	Drains	18	1	34													1
Outpatient	58	F	Peritoneal fluid	Abdominal	35	1	931	1.8	Lipemia																			3.4
Inpatient	59	M	JP drain	Drains	208	0	34													1.2
Inpatient	63	F	JP drain	Drains	67	0	34													1
Inpatient	59	M	JP drain	Drains	52	0	34													1.2
Inpatient	52	M	JP drain	Drains	43	1	33													1
Inpatient	44	F	IR drain	Drains	22	1	33													0.9
Outpatient	73	M	Wound fluid	Wound	14	0	33													0.9
Inpatient	53	M	Surgical drain	Drains	35	0	300					567
Inpatient	72	M	Surgical drain	Drains	9	0	33													1.3
Inpatient	68	M	JP drain	Drains	129	8	32													1.3
Inpatient	35	M	Surgical drain	Drains	58	5	32													0.8
Outpatient	55	M	JP drain	Drains	34	1	32													1.2
Inpatient	68	M	Wound fluid	Wound	0	0	32													1.8
Inpatient	38	F	Surgical drain	Drains	126	4	31													0.8
Inpatient	68	M	JP drain	Drains	972	3	31													0.9	Hemolysis
Inpatient	65	M	JP drain	Drains	219	3	31													20.9
Inpatient	47	F	Surgical drain	Drains	229	1	31													1.2
Inpatient	81	M	Surgical drain	Drains	135	0	31													2.4
Inpatient	61	F	JP drain	Drains	84	0	31													1
Inpatient	67	M	JP drain	Drains	73	0	31													1.3
Inpatient	58	M	Wound fluid	Wound	11	0	31													0.3
Emergency Department	45	F	IR drain	Drains	4	0	31													1.2
Inpatient	84	M	JP drain	Drains	139	3	30													1.9
Inpatient	74	M	JP drain	Drains	98	2	30													1.4
Inpatient	70	M	Surgical drain	Drains	44	1	30													1.2
Inpatient	68	M	Surgical drain	Drains	227	0	159					48928														329038
Inpatient	58	M	JP drain	Drains	0	2	29													2.2
Inpatient	75	M	JP drain	Drains	7	1	29													2.6
Inpatient	47	M	Pleural fluid	Pleural	0	0	604															96		2760				1.4
Inpatient	76	M	Pleural fluid	Pleural	3077	10	409															32	Hemolysis	7944	Hemolysis			6.1	Hemolysis
Inpatient	84	M	JP drain	Drains	0	3	28													1.4
Inpatient	63	F	JP drain	Drains	25	1	28													1
Inpatient	52	M	JP drain	Drains	14	1	28													1
Inpatient	19	F	Midline wound	Wound	21	7	27													0.4
Inpatient	44	F	JP drain	Drains	305	4	27													0.4
Inpatient	66	M	JP drain	Drains	36	2	27													1
Inpatient	68	M	Surgical drain	Drains	31	2	27													1.5
Inpatient	59	F	JP drain	Drains	27	1	27													2.4
Inpatient	60	M	Surgical drain	Drains	18	2	26													1.2
Inpatient	66	M	JP drain	Drains	124	1	26													1.1
Inpatient	59	M	JP drain	Drains	62	1	26													1.2
Inpatient	52	F	JP drain	Drains	51	0	26													1.1
Inpatient	80	F	Surgical drain	Drains	764	0	139					15246	Hemolysis													6977
Inpatient	63	M	Wound fluid	Wound	45	0	26													26.8
Inpatient	84	M	IR drain	Drains	1	5	24													0.8
Inpatient	60	M	JP drain	Drains	312	1	24													1.1
Inpatient	68	M	Surgical drain	Drains	51	1	24													1.1
Inpatient	84	M	Peritoneal fluid	Abdominal	19	1	24													4.2
Inpatient	52	F	JP drain	Drains	16	0	24													2.9
Inpatient	71	M	JP drain	Drains	54	1	23													0.9
Inpatient	61	M	Surgical drain	Drains	9	1	23													1.1
Inpatient	74	M	JP drain	Drains	123	2	22													4.1
Inpatient	53	M	JP drain	Drains	97	1	22													1
Inpatient	60	M	Surgical drain	Drains	58	1	22													0.9
Inpatient	54	F	Surgical drain	Drains	17	1	22													0.7
Inpatient	64	F	JP drain	Drains	43	0	22													4.4
Inpatient	44	M	JP drain	Drains	166	4	21													1
Inpatient	70	F	JP drain	Drains	326	3	21					29								1.1
Inpatient	32	F	Peritoneal fluid	Abdominal	7	32	276					11
Inpatient	70	M	JP drain	Drains	421	2	21													0.8
Inpatient	27	F	JP drain	Drains	60	2	21													0.4
Inpatient	51	M	JP drain	Drains	118	1	21													0.9
Inpatient	58	M	JP drain	Drains	56	1	21													1.3
Inpatient	67	M	JP drain	Drains	27	1	21													1.1
Inpatient	49	F	IR drain	Drains	0	9	212							6.1
Inpatient	56	F	JP drain	Drains	167	1	20													1.1
Inpatient	61	M	JP drain	Drains	114	1	20													1.2
Outpatient	58	M	JP drain	Drains	62	1	20													1.1
Inpatient	47	F	JP drain	Drains	59	1	20													1.2
Inpatient	77	F	JP drain	Drains	54	1	20													1.2
Inpatient	59	M	Surgical drain	Drains	7	1	20													1
Inpatient	70	F	Vaginal fluid	Vaginal	68	0	20													22.9
Inpatient	19	F	JP drain	Drains	7	0	20							0.5						18
Inpatient	73	M	JP drain	Drains	50	1	19													1
Inpatient	72	M	JP drain	Drains	5	1	19													1.2
Inpatient	61	M	Surgical drain	Drains	0	1	19													0.9
Inpatient	63	F	JP drain	Drains	153	0	19													0.9
Inpatient	58	M	Surgical drain	Drains	28	0	19													0.9
Inpatient	53	F	JP drain	Drains	24	3	18													0.6
Inpatient	54	F	JP drain	Drains	55	2	18													0.5
Inpatient	71	M	JP drain	Drains	23	1	18													1.5
Inpatient	69	M	Surgical drain	Drains	16	0	232					6557
Inpatient	56	M	JP drain	Drains	15	1	18													1.1
Inpatient	68	M	Surgical drain	Drains	8	1	18													5.3
Inpatient	59	M	JP drain	Drains	23	4	17													1.2
Inpatient	41	M	Surgical drain	Drains	125	3	17													0.6
Inpatient	52	F	JP drain	Drains	196	2	17													2.1
Inpatient	58	M	Surgical drain	Drains	23	2	17													0.9
Inpatient	55	M	Surgical drain	Drains	59	1	17													1.1
Inpatient	75	F	JP drain	Drains	40	1	17													1.2
Inpatient	52	M	JP drain	Drains	39	1	17													10.8
Inpatient	67	M	JP drain	Drains	23	1	17													1.3
Inpatient	24	F	JP drain	Drains	13	1	17													2.1
Inpatient	69	M	Pleural fluid	Pleural	27	1	474																							1411
Inpatient	83	F	JP drain	Drains	2	1	17													0.7
Inpatient	54	M	JP drain	Drains	104	5	16													1.2
Inpatient	52	F	Surgical drain	Drains	12	0	202					1246
Inpatient	75	M	Surgical drain	Drains	12	4	16													1.8
Inpatient	23	F	Surgical drain	Drains	29	3	16													1.1
Inpatient	75	M	JP drain	Drains	14	3	16													2.2
Inpatient	47	M	JP drain	Drains	58	2	16													1.2
Inpatient	39	F	JP drain	Drains	16	2	16													0.8
Inpatient	57	M	JP drain	Drains	132	1	16													1.4
Inpatient	59	M	JP drain	Drains	42	1	16													1
Inpatient	73	M	Surgical drain	Drains	35	1	16													3.5
Inpatient	81	M	Peritoneal fluid	Abdominal	2	1	16													0.7
Inpatient	55	F	IR drain	Drains	1	1	16													0.5
Inpatient	73	M	JP drain	Drains	235	0	16													18.4
Inpatient	55	F	Surgical drain	Drains	32	0	16													30.2
Inpatient	46	F	JP drain	Drains	5	0	16													0.8
Inpatient	66	M	Surgical drain	Drains	90	2	14													4.3
Inpatient	69	M	JP drain	Drains	21	1	14													1
Inpatient	77	F	Fluid from abthera on abdomen	Drains	8	1	14													1.6
Emergency Department	49	F	JP drain	Drains	7	1	14													0.6
Inpatient	77	M	JP drain	Drains	138	0	14													57.4
Inpatient	74	M	JP drain	Drains	24	0	14													5.8
Inpatient	32	F	Peritoneal fluid	Abdominal	38	0	129																			8928
Inpatient	75	F	JP drain	Drains	78	1	13													0.9
Inpatient	68	M	JP drain	Drains	4	1	13													3.7
Inpatient	41	M	Surgical drain	Drains	46	0	13													4.4
Inpatient	61	M	JP drain	Drains	26	0	13													1.1
Inpatient	55	F	Surgical drain	Drains	261	7	12													0.7
Inpatient	31	M	Surgical drain	Drains	97	4	12													0.6
Inpatient	61	M	JP drain	Drains	72	4	12													1
Inpatient	68	F	JP drain	Drains	5	4	12													0.8
Inpatient	68	F	JP drain	Drains	29	2	12													0.8
Inpatient	66	M	JP drain	Drains	9	2	12													1.2
Inpatient	32	F	Surgical drain	Drains	39	1	12													1.3
Outpatient	71	F	Pancreatic fluid	Pancreatic	272	0	187					41391
Inpatient	58	F	Surgical drain	Drains	6	1	12													1.8
Inpatient	87	M	JP drain	Drains	3	1	12													0.8
Inpatient	10	F	JP drain	Drains	3	1	12													0.2
Inpatient	64	M	Surgical drain	Drains	4	0	12													1.4
Inpatient	14	F	Cyst fluid	Cyst	3	0	12													4.9
Inpatient	54	M	JP drain	Drains	16	5	11													0.6
Inpatient	36	F	Peritoneal fluid	Abdominal	117	2	11													0.3
Inpatient	35	F	JP drain	Drains	6	2	11													0.5
Inpatient	70	M	JP drain	Drains	59	1	11													0.9
Inpatient	41	M	Peritoneal fluid	Abdominal	40	1	11													5.4
Inpatient	36	F	Surgical drain	Drains	40	1	11													2.6
Inpatient	84	M	IR drain	Drains	13	1	11													1.2
Inpatient	64	M	IR drain	Drains	3	1	11													0.7
Inpatient	57	F	Surgical drain	Drains	2	1	11													0.6
Outpatient	53	F	JP drain	Drains	4	3	10													0.8
Inpatient	64	F	JP drain	Drains	43	2	10													7.4
Inpatient	23	M	JP drain	Drains	74	1	10													1
Inpatient	75	F	JP drain	Drains	27	1	10													0.9
Inpatient	71	M	JP drain	Drains	17	1	10													2.3
Inpatient	68	M	JP drain	Drains	15	1	10													1.2
Inpatient	44	F	Surgical drain	Drains	15	1	10													0.8
Inpatient	71	M	JP drain	Drains	4	1	10													22
Inpatient	61	F	Surgical drain	Drains	3	1	10													0.4
Inpatient	68	M	IR drain	Drains	49	0	10													0.9
Inpatient	56	M	JP drain	Drains	18	3	9													0.9
Inpatient	73	M	Surgical drain	Drains	3	3	9													1.1
Inpatient	73	M	JP drain	Drains	34	2	9													2.2
Inpatient	67	M	JP drain	Drains	9	2	9													0.8
Inpatient	52	F	JP drain	Drains	9	2	9													0.7
Inpatient	67	M	Surgical drain	Drains	0	2	9													1
Inpatient	36	F	Pelvic fluid	Vaginal	20	1	9													2.4
Inpatient	80	F	Surgical drain	Drains	67	1	441																							1016
Inpatient	69	M	JP drain	Drains	20	1	9													1
Inpatient	13	F	Surgical drain	Drains	0	0	129					51														275
Inpatient	75	M	Surgical drain	Drains	9	1	9													1
Outpatient	31	F	Peritoneal fluid	Abdominal	24	1	379	2.9																						1460
Inpatient	61	M	Pelvic fluid	Vaginal	3	1	9													0.9
Inpatient	58	F	JP drain	Drains	2	1	9													0.8
Inpatient	60	M	Abscess fluid	Wound	10	0	9													33.3
Outpatient	54	F	JP drain	Drains	0	0	9													0.7
Inpatient	55	F	Peritoneal fluid	Abdominal	3033	0	182					199677	Hemolysis
Inpatient	64	F	JP drain	Drains	0	0	9													0.6
Inpatient	46	M	JP drain	Drains	5	6	8													1
Outpatient	55	M	Pleural fluid	Pleural	1	0	357					19										<2		17829				5.8		87
Emergency Department	72	F	Surgical drain	Drains	95	1	121					20		1.4												51
Inpatient	44	M	Surgical drain	Drains	11	5	8													0.9
Inpatient	29	M	Surgical drain	Drains	22	81	117					<3	Icteric	84.6						0.3	Icteric					28	Icteric
Inpatient	64	M	JP drain	Drains	46	2	8													1.2
Inpatient	75	F	JP drain	Drains	29	2	8													1
Inpatient	65	F	JP drain	Drains	19	2	8													5.1
Inpatient	78	M	JP drain	Drains	9	2	8													2
Inpatient	67	M	JP drain	Drains	7	2	8													0.8
Inpatient	79	M	JP drain	Drains	2	2	8													1.4
Inpatient	79	F	JP drain	Drains	1	2	8													0.8
Inpatient	15	F	IR drain	Drains	0	2	8													0.7
Inpatient	57	F	Surgical drain	Drains	0	2	8													0.6
Inpatient	38	F	JP drain	Drains	38	1	8													0.7
Inpatient	70	F	Surgical drain	Drains	29	1	8													1.7
Inpatient	56	M	Surgical drain	Drains	9	1	8													1
Inpatient	63	M	JP drain	Drains	3	1	8													1.6
Inpatient	70	M	JP drain	Drains	3	1	8													1.4
Inpatient	70	M	Surgical drain	Drains	3	1	8													0.7
Inpatient	69	M	Surgical drain	Drains	1	1	8													0.7
Inpatient	60	M	Surgical drain	Drains	7	0	8													1.6
Outpatient	52	M	JP drain	Drains	5	0	8													22.2
Outpatient	59	M	Surgical drain	Drains	3	0	8													0.8
Inpatient	69	F	JP drain	Drains	37	6	7													1.7
Inpatient	73	M	JP drain	Drains	48	5	7													1.3
Inpatient	68	M	JP drain	Drains	40	5	7													0.9
Inpatient	68	M	JP drain	Drains	21	3	7													4.1
Inpatient	41	F	JP drain	Drains	8	3	7													0.6
Inpatient	41	F	Surgical drain	Drains	3	3	7													0.5
Outpatient	58	M	JP drain	Drains	26	2	7													20.2
Outpatient	77	F	JP drain	Drains	17	2	7													0.9
Inpatient	65	M	Surgical drain	Drains	10	2	7													0.8
Inpatient	69	F	JP drain	Drains	9	2	7													1.8
Inpatient	58	M	JP drain	Drains	3	2	7													0.6
Inpatient	73	M	JP drain	Drains	76	1	7													1.7
Inpatient	55	M	JP drain	Drains	47	1	7													3.8
Inpatient	54	F	JP drain	Drains	23	1	7													0.8
Inpatient	43	M	JP drain	Drains	15	1	7													1
Inpatient	69	M	JP drain	Drains	9	1	7													1.6
Inpatient	70	M	JP drain	Drains	5	1	7													1
Inpatient	53	M	JP drain	Drains	5	1	7													0.9
Inpatient	54	F	JP drain	Drains	5	1	7													0.7
Inpatient	71	M	JP drain	Drains	2	1	7													3.1
Inpatient	63	M	Surgical drain	Drains	2	1	7													1.1
Inpatient	64	M	JP drain	Drains	2	1	7													1.1
Inpatient	46	M	JP drain	Drains	1	1	7													2.7
Outpatient	72	F	Surgical drain	Drains	23	0	179					1532
Inpatient	68	M	Surgical drain	Drains	1	1	7													0.7
Inpatient	58	F	Surgical drain	Drains	0	1	7													1.4
Inpatient	78	F	Abdominal fluid	Abdominal	75	1	298																							1199
Inpatient	29	M	JP drain	Drains	0	1	7													1
Inpatient	71	F	Surgical drain	Drains	0	1	7													0.9
Outpatient	25	M	Surgical drain	Drains	4	0	117					2011														14314
Inpatient	69	M	Surgical drain	Drains	37	0	7													73
Inpatient	73	M	JP drain	Drains	25	0	7													13.5
Inpatient	52	M	JP drain	Drains	22	0	7													8.5
Inpatient	36	F	Peritoneal fluid	Abdominal	0	0	7													67.2
Inpatient	73	M	Scrotal aspirate	Miscellaneous	0	0	7													3.8
Outpatient	55	M	JP drain	Drains	0	0	7													1.9
Inpatient	32	F	Peritoneal fluid	Abdominal	8	33	284																	441				2.3		67
Outpatient	69	F	Surgical drain	Drains	0	0	7													0.6
Inpatient	63	M	JP drain	Drains	31	4	6													1.6
Inpatient	15	M	Peritoneal fluid	Abdominal	16	1	278																							773
Outpatient	57	M	Peritoneal fluid	Abdominal	8	1	288	0.6
Inpatient	66	M	Surgical drain	Drains	54	2	6													0.9
Inpatient	74	M	JP drain	Drains	27	2	6													1
Inpatient	55	M	Surgical drain	Drains	1	2	6													0.6
Inpatient	74	M	Surgical drain	Drains	34	1	6													0.9
Inpatient	58	M	Surgical drain	Drains	23	1	6													0.9
Inpatient	73	M	JP drain	Drains	19	1	6													1.4
Inpatient	25	F	JP drain	Drains	14	1	6													3.6
Inpatient	64	M	Surgical drain	Drains	13	1	6													0.8
Inpatient	77	F	JP drain	Drains	11	1	6													1.1
Inpatient	58	F	Surgical drain	Drains	10	1	6													2.2
Inpatient	82	M	JP drain	Drains	4	1	6													1
Inpatient	51	M	Surgical drain	Drains	4	1	6													0.7
Inpatient	66	M	Surgical drain	Drains	3	1	6													1
Inpatient	84	M	JP drain	Drains	2	1	6													1.3
Inpatient	65	M	Surgical drain	Drains	2	1	6													0.9
Inpatient	76	M	JP drain	Drains	1	1	6													2.2
Inpatient	57	M	Surgical drain	Drains	1	1	6													1.2
Inpatient	71	M	JP drain	Drains	0	1	6													1.5
Inpatient	55	M	JP drain	Drains	25	0	6													67.2
Inpatient	74	M	Surgical drain	Drains	12	0	6													8.5
Inpatient	79	M	JP drain	Drains	11	0	6													3.5
Inpatient	42	F	JP drain	Drains	2	0	6													2.7
Inpatient	73	F	Surgical drain	Drains	2	0	6													1.3
Outpatient	69	F	Peritoneal dialysis fluid	Dialysate	0	0	6									38				2.4
Outpatient	1	M	Peritoneal dialysis fluid	Dialysate	0	0	6									22				1.1
Inpatient	0	F	Urethro-vaginal sinus fluid	Vaginal	0	0	6													7.7
Inpatient	46	M	JP drain	Drains	5	7	4													1
Inpatient	64	F	JP drain	Drains	17	3	4													0.7
Inpatient	74	M	JP drain	Drains	6	3	4													1.4
Inpatient	73	M	JP drain	Drains	4	3	4													1.1
Inpatient	74	M	JP drain	Drains	4	3	4													0.8
Inpatient	70	M	Surgical drain	Drains	13	2	4													0.7
Inpatient	35	F	JP drain	Drains	4	2	4													0.6
Inpatient	75	M	JP drain	Drains	0	2	4													1.8
Inpatient	70	M	Surgical drain	Drains	25	1	4													1
Inpatient	47	F	Surgical drain	Drains	11	1	4													0.8
Inpatient	77	M	JP drain	Drains	6	1	4													1.1
Inpatient	53	F	JP drain	Drains	5	1	4													1.8
Inpatient	78	M	JP drain	Drains	4	1	4													1.6
Inpatient	73	M	Surgical drain	Drains	3	1	4													2.6
Inpatient	47	M	JP drain	Drains	2	1	4													1.6
Inpatient	67	M	JP drain	Drains	2	1	4													1.1
Inpatient	51	M	JP drain	Drains	2	1	4													0.6
Inpatient	70	M	JP drain	Drains	1	1	4													1.5
Inpatient	73	F	JP drain	Drains	1	1	4													1.3
Inpatient	67	F	JP drain	Drains	1	1	4													0.8
Inpatient	74	M	Surgical drain	Drains	1	1	4													0.8
Inpatient	78	M	JP drain	Drains	0	1	4													2.3
Inpatient	58	M	JP drain	Drains	0	1	4													1.7
Inpatient	74	M	Surgical drain	Drains	0	1	4													1.3
Inpatient	59	M	JP drain	Drains	0	1	4													1
Inpatient	60	F	Surgical drain	Drains	0	1	4													0.9
Inpatient	57	F	Surgical drain	Drains	0	1	4													0.6
Inpatient	62	F	JP drain	Drains	0	1	4													0.6
Inpatient	71	F	Surgical drain	Drains	0	1	4													0.6
Inpatient	42	F	Surgical drain	Drains	9	0	4													0.7
Inpatient	41	M	JP drain	Drains	7	0	4													2.1
Emergency Department	43	F	Vaginal fluid	Vaginal	1	0	4													57.3
Inpatient	77	M	Surgical drain	Drains	1	0	4													1
Outpatient	17	M	Peritoneal dialysis fluid	Dialysate	0	0	4									76				5.4
Outpatient	12	F	Peritoneal dialysis fluid	Dialysate	0	0	4									17				3
Outpatient	11	F	Peritoneal dialysis fluid	Dialysate	0	0	4									38				1.6
Outpatient	1	M	Peritoneal dialysis fluid	Dialysate	0	0	4									14				0.9
Inpatient	54	M	Pleural fluid	Pleural	37	0	313					299						47				2		34608				3.3
Inpatient	39	M	Pleural fluid	Pleural	37	0	272																							134
Inpatient	0.9	F	Urine	Urine	0	0	4													14
Inpatient	53	F	Peritoneal fluid	Abdominal	0	0	4													8.9
Outpatient	73	M	Peritoneal dialysis fluid	Dialysate	0	0	4													4.1
Inpatient	77	F	Surgical drain	Drains	0	0	4													0.6
Inpatient	66	M	JP drain	Drains	13	4	3													1.7
Inpatient	58	M	JP drain	Drains	0	3	3													1
Inpatient	67	F	JP drain	Drains	17	2	3													1.3
Inpatient	70	M	Surgical drain	Drains	12	2	3													0.7
Inpatient	54	M	JP drain	Drains	7	2	3													0.9
Inpatient	75	F	JP drain	Drains	5	2	3													0.8
Inpatient	67	M	JP drain	Drains	10	1	3													1.2
Inpatient	84	M	JP drain	Drains	9	1	3													1.5
Inpatient	69	M	JP drain	Drains	3	1	3													12.7
Inpatient	64	M	Surgical drain	Drains	3	1	3													0.6
Inpatient	42	F	JP drain	Drains	1	1	3													2.8
Inpatient	84	M	JP drain	Drains	1	1	3													1.2
Inpatient	36	M	JP drain	Drains	1	1	3													0.9
Inpatient	47	M	JP drain	Drains	1	1	3													0.9
Outpatient	48	F	Peritoneal fluid	Abdominal	1	1	3													0.8
Inpatient	70	M	JP drain	Drains	0	1	3													1.4
Inpatient	59	M	JP drain	Drains	0	1	3													0.9
Outpatient	71	M	Ascites	Abdominal	10	0	214	0.3																				0.8
Inpatient	77	M	JP drain	Drains	0	1	3													0.7
Inpatient	62	F	JP drain	Drains	0	1	3													0.5
Inpatient	64	F	Peritoneal fluid	Abdominal	70	0	113					8679		0.2												16630
Inpatient	76	M	Peritoneal fluid	Abdominal	38	0	3	0.4												25.4
Inpatient	58	M	JP drain	Drains	11	0	3													67.2
Inpatient	39	M	Pleural fluid	Pleural	11	0	263																							226
Outpatient	49	M	Peritoneal dialysis fluid	Dialysate	0	0	3									28				6.8
Outpatient	67	M	Peritoneal dialysis fluid	Dialysate	0	0	3									45				6.8
Outpatient	48	M	Peritoneal dialysis fluid	Dialysate	0	0	3									32				6.7
Inpatient	71	M	Pleural fluid	Pleural	158	0	193																	5976	Hemolysis			2.3
Outpatient	68	M	Peritoneal dialysis fluid	Dialysate	0	0	3									18				5.1
Inpatient	62	M	Peritoneal fluid	Abdominal	12	1	181	0.8																				2.3
Inpatient	45	M	Peritoneal fluid	Abdominal	11	0	172	1.3																				3.7
Outpatient	12	F	Peritoneal dialysis fluid	Dialysate	0	0	3									17				3
Outpatient	67	M	Peritoneal dialysis fluid	Dialysate	0	0	3									45				2.9
Outpatient	1	M	Peritoneal dialysis fluid	Dialysate	0	0	3									46				1.2
Outpatient	2	M	Peritoneal dialysis fluid	Dialysate	0	0	3									42				1.1
Outpatient	0.9	F	Peritoneal dialysis fluid	Dialysate	0	0	3									14				0.9
Outpatient	0.7	F	Peritoneal dialysis fluid	Dialysate	0	0	3									11				0.8
Outpatient	0.4	M	Peritoneal dialysis fluid	Dialysate	0	0	3									20				0.6
Inpatient	80	M	Wound fluid	Wound	0	0	3													2.8
Inpatient	53	F	JP drain	Drains	0	0	3													2
Inpatient	70	M	JP drain	Drains	0	0	3													1.3
Emergency Department	66	M	Pleural fluid	Pleural	1099	0	162															26	Hemolysis	48048	Hemolysis			4.1	Hemolysis
Inpatient	32	F	JP drain	Drains	43	3	2													0.7
Inpatient	66	M	JP drain	Drains	8	2	2													1.3
Inpatient	69	F	Surgical drain	Drains	4	2	2													1.6
Inpatient	58	M	Surgical drain	Drains	2	2	2													1.3
Inpatient	77	F	JP drain	Drains	2	2	2													0.9
Inpatient	15	M	Peritoneal fluid	Abdominal	15	1	254																	80						696
Inpatient	79	F	JP drain	Drains	11	1	2													0.8
Inpatient	70	M	JP drain	Drains	10	1	2													1.1
Inpatient	> 89	M	JP drain	Drains	7	1	2													1.1
Inpatient	74	M	Surgical drain	Drains	6	1	2													0.9
Inpatient	54	F	Surgical drain	Drains	5	1	2													0.7
Inpatient	80	M	JP drain	Drains	3	1	2													0.7
Inpatient	9	F	Peritoneal fluid	Abdominal	2	1	2													2.6
Inpatient	76	F	JP drain	Drains	2	1	2													0.8
Inpatient	63	M	Surgical drain	Drains	2	1	2													0.6
Inpatient	79	M	Surgical drain	Drains	1	1	2													3.4
Inpatient	71	M	JP drain	Drains	1	1	2													2.2
Inpatient	70	M	JP drain	Drains	1	1	2													1.5
Outpatient	79	M	Peritoneal fluid	Abdominal	1	1	2													1.4
Inpatient	68	M	JP drain	Drains	11	1	218					11																		609
Inpatient	69	M	JP drain	Drains	1	1	2													1.1
Inpatient	77	M	Surgical drain	Drains	1	1	2													1
Inpatient	63	F	Surgical drain	Drains	1	1	2													0.7
Inpatient	84	M	Surgical drain	Drains	0	1	2													1.4
Inpatient	62	M	JP drain	Drains	0	1	2													1.1
Inpatient	77	M	JP drain	Drains	0	1	2													0.7
Inpatient	71	M	JP drain	Drains	37	0	2													3.7
Inpatient	79	M	JP drain	Drains	11	0	2													30.2
Inpatient	84	M	JP drain	Drains	7	0	2													2.8
Inpatient	73	M	JP drain	Drains	3	0	2													4.7
Inpatient	52	F	Surgical drain	Drains	3	0	2													1
Inpatient	63	M	Surgical drain	Drains	2	0	2													39.3
Inpatient	56	F	IR drain	Drains	1	0	2													1.2
Inpatient	69	F	Surgical drain	Drains	1	0	2													0.9
Outpatient	65	M	Peritoneal fluid	Abdominal	6	1	200																							420
Outpatient	62	F	JP drain	Drains	1	0	2													0.7
Inpatient	67	F	Peritoneal fluid	Abdominal	50	1	154	0.7				1262										<2		7007				2.1
Outpatient	49	M	Peritoneal dialysis fluid	Dialysate	0	0	2									23				6.8
Outpatient	64	F	Peritoneal dialysis fluid	Dialysate	0	0	2									25				6.2
Outpatient	40	M	Peritoneal dialysis fluid	Dialysate	0	0	2									57				5.3
Outpatient	12	F	Peritoneal dialysis fluid	Dialysate	0	0	2									15				3.1
Outpatient	12	F	Peritoneal dialysis fluid	Dialysate	0	0	2									18				2.9
Outpatient	12	F	Peritoneal dialysis fluid	Dialysate	0	0	2									20				2.8
Outpatient	12	M	Peritoneal dialysis fluid	Dialysate	0	0	2									30				2.7
Inpatient	11	F	Peritoneal fluid	Abdominal	0	0	2									28				2.3
Inpatient	68	M	Surgical drain	Drains	710	0	109					434	Hemolysis							1.2						3690
Outpatient	1	M	Peritoneal dialysis fluid	Dialysate	0	0	2									31				1.9
Outpatient	12	M	Peritoneal dialysis fluid	Dialysate	0	0	2									18				1.9
Outpatient	17	M	Peritoneal dialysis fluid	Dialysate	0	0	2									34				1.9
Inpatient	39	M	Pleural fluid	Pleural	1	0	197																							93
Outpatient	1	M	Peritoneal dialysis fluid	Dialysate	0	0	2									43				1.7
Outpatient	1	M	Peritoneal dialysis fluid	Dialysate	0	0	2									30				1.7
Outpatient	73	F	Peritoneal dialysis fluid	Dialysate	0	0	2									40				1.7
Outpatient	11	F	Peritoneal dialysis fluid	Dialysate	0	0	2									30				1.5
Outpatient	7	M	Peritoneal dialysis fluid	Dialysate	0	0	2									56				1.4
Outpatient	1	M	Peritoneal dialysis fluid	Dialysate	0	0	2									11				1.3
Outpatient	2	M	Peritoneal dialysis fluid	Dialysate	0	0	2									34				1.1
Outpatient	2	M	Peritoneal dialysis fluid	Dialysate	0	0	2									30				1.1
Outpatient	2	M	Peritoneal dialysis fluid	Dialysate	0	0	2									29				1
Outpatient	0.4	F	Peritoneal dialysis fluid	Dialysate	0	0	2									21				0.9
Outpatient	0.2	F	Peritoneal dialysis fluid	Dialysate	0	0	2									18				0.8
Outpatient	1	M	Peritoneal dialysis fluid	Dialysate	0	0	2									14				0.7
Emergency Department	19	M	Pleural fluid	Pleural	19	0	143											17				<2		42120				3.9
Outpatient	0.3	M	Pericardial fluid	Pericardial	0	0	2									19				0.7
Outpatient	1	F	Peritoneal dialysis fluid	Dialysate	0	0	2									14				0.6
Outpatient	70	M	JP drain	Drains	0	0	2													1.8
Inpatient	68	M	IR drain	Drains	0	0	2													1.4
Inpatient	84	M	JP drain	Drains	0	0	2													1.3
Outpatient	61	M	Surgical drain	Drains	0	0	2													1
Inpatient	77	M	JP drain	Drains	0	0	2													0.8
Inpatient	34	F	Cyst apirate	Cyst	0	5	96																			55843
Inpatient	74	M	Surgical drain	Drains	48	5	1													0.8
Inpatient	58	M	JP drain	Drains	10	3	1													0.8
Inpatient	76	M	JP drain	Drains	8	2	1													1.5
Inpatient	80	M	Surgical drain	Drains	7	2	1													0.9
Inpatient	62	M	Surgical drain	Drains	4	2	1													1.1
Inpatient	60	M	JP drain	Drains	4	2	1													0.9
Inpatient	59	M	JP drain	Drains	2	2	1													1.2
Inpatient	60	M	Surgical drain	Drains	2	2	1													1
Outpatient	21	F	JP drain	Drains	73	1	1													0.3
Inpatient	82	M	JP drain	Drains	12	1	1													1.5
Inpatient	63	M	Surgical drain	Drains	0	0	184					7																		63
Inpatient	77	M	Surgical drain	Drains	8	1	1													1
Inpatient	62	M	Peri-nephric	Dialysate	4	1	1													2.9
Inpatient	69	F	JP drain	Drains	4	1	1													0.9
Outpatient	73	M	JP drain	Drains	24	0	94					24708														165731
Inpatient	69	M	JP drain	Drains	3	1	1													2
Inpatient	72	M	Surgical drain	Drains	3	1	1													1.3
Inpatient	84	M	JP drain	Drains	3	1	1													1.3
Inpatient	73	M	JP drain	Drains	2	1	1													4.1
Inpatient	79	M	JP drain	Drains	2	1	1													2.2
Inpatient	84	M	JP drain	Drains	2	1	1													1.4
Inpatient	43	F	JP drain	Drains	2	1	1													1.1
Inpatient	66	M	Surgical drain	Drains	2	1	1													1
Inpatient	76	F	JP drain	Drains	2	1	1													1
Inpatient	85	F	Surgical drain	Drains	2	1	1													0.8
Inpatient	46	M	JP drain	Drains	1	1	1													1.6
Inpatient	57	M	JP drain	Drains	0	1	1													0.7
Inpatient	53	F	JP drain	Drains	6	0	1													6.6
Inpatient	75	F	Vaginal fluid	Vaginal	3	0	1													11.8
Inpatient	75	M	Pericardial fluid	Pericardial	218	6	140											76				75		1757	Hemolysis			5
Outpatient	10	F	Peritoneal dialysis fluid	Dialysate	1	0	1									30				3.4
Inpatient	56	F	Pericardial fluid	Pericardial	35	14	139											132				49		1319				4.4
Outpatient	3	M	Peritoneal dialysis fluid	Dialysate	1	0	1									30				1
Outpatient	0.8	F	Peritoneal dialysis fluid	Dialysate	1	0	1									12				0.9
Inpatient	79	M	JP drain	Drains	1	0	1													1.6
Inpatient	68	M	IR drain	Drains	1	0	1													1.2
Outpatient	66	M	JP drain	Drains	1	0	1													1.1
Inpatient	0.4	M	Pleural fluid	Pleural	19	1	139															<2		4795				3.6
Inpatient	70	F	Pleural fluid	Pleural	16	1	132															81		137				2.1
Outpatient	62	F	Peritoneal fluid	Abdominal	7	1	127	<0.2																				1.1
Outpatient	48	M	Peritoneal dialysis fluid	Dialysate	0	0	1									34				7.2
Outpatient	48	M	Peritoneal dialysis fluid	Dialysate	0	0	1									35				7.1
Outpatient	63	F	Peritoneal dialysis fluid	Dialysate	0	0	1									28				5.8
Outpatient	67	M	Peritoneal dialysis fluid	Dialysate	0	0	1									34				5.4
Outpatient	67	M	Peritoneal dialysis fluid	Dialysate	0	0	1									38				3.9
Inpatient	0.3	M	Gastric fluid	Gastric	0	0	111															122
Outpatient	70	F	Peritoneal dialysis fluid	Dialysate	0	0	1									22				3.8
Outpatient	70	F	Peritoneal dialysis fluid	Dialysate	0	0	1									20				3.6
Inpatient	52	M	Peritoneal fluid	Abdominal	18	1	161															74		1394				3.3		817
Outpatient	13	F	Peritoneal dialysis fluid	Dialysate	0	0	1									18				2.9
Outpatient	59	M	Pleural fluid	Pleural	18	2	156																							621
Outpatient	11	F	Peritoneal dialysis fluid	Dialysate	0	0	1									28				2.7
Outpatient	12	F	Peritoneal dialysis fluid	Dialysate	0	0	1									12				2.7
Outpatient	71	M	Peritoneal dialysis fluid	Dialysate	0	0	1									17				2.7
Outpatient	17	M	Peritoneal dialysis fluid	Dialysate	0	0	1									45				2.3
Outpatient	67	M	Peritoneal dialysis fluid	Dialysate	0	0	1									39				2.2
Outpatient	69	F	Peritoneal dialysis fluid	Dialysate	0	0	1									26				2.1
Outpatient	1	M	Peritoneal fluid	Abdominal	0	0	1									25				1.9
Outpatient	16	M	Peritoneal dialysis fluid	Dialysate	0	0	1									31				1.9
Outpatient	80	M	Peritoneal dialysis fluid	Dialysate	0	0	1									24				1.9
Outpatient	70	M	Peritoneal dialysis fluid	Dialysate	0	0	1									52				1.8
Outpatient	12	M	Peritoneal dialysis fluid	Dialysate	0	0	1									14				1.7
Outpatient	47	F	Peritoneal dialysis fluid	Dialysate	0	0	1									25				1.7
Outpatient	45	M	Peritoneal dialysis fluid	Dialysate	0	0	1									34				1.6
Inpatient	64	F	Peritoneal fluid	Abdominal	31	0	92	1.2						0.2												112801
Inpatient	88	M	Pleural fluid	Pleural	129	4	114															35		1825	Hemolysis			3.5
Outpatient	11	M	Peritoneal dialysis fluid	Dialysate	0	0	1									12				1.5
Outpatient	44	M	Peritoneal dialysis fluid	Dialysate	0	0	1									34				1.5
Outpatient	1	M	Peritoneal dialysis fluid	Dialysate	0	0	1									20				1.2
Outpatient	1	M	Peritoneal dialysis fluid	Dialysate	0	0	1									33				1.2
Outpatient	1	M	Peritoneal dialysis fluid	Dialysate	0	0	1									44				1.2
Outpatient	0.3	F	Peritoneal dialysis fluid	Dialysate	0	0	1									28				0.9
Outpatient	1	M	Peritoneal dialysis fluid	Dialysate	0	0	1									24				0.9
Emergency Department	88	M	Pleural fluid	Pleural	135	3	113															8		1629	Hemolysis			3.4
Outpatient	72	F	Peritoneal dialysis fluid	Dialysate	0	0	1									23				0.9
Emergency Department	56	M	Pleural fluid	Pleural	79	0	110															37		54035	Hemolysis			2.4
Outpatient	0.4	M	Peritoneal dialysis fluid	Dialysate	0	0	1									17				0.8
Outpatient	0.5	M	Peritoneal dialysis fluid	Dialysate	0	0	1									12				0.8
Outpatient	0.6	M	Peritoneal dialysis fluid	Dialysate	0	0	1									38				0.8
Outpatient	0.9	M	Peritoneal dialysis fluid	Dialysate	0	0	1									42				0.8
Outpatient	50	F	Pleural fluid	Pleural	132	14	108															82		3006	Hemolysis			4.3
Outpatient	1	F	Peritoneal dialysis fluid	Dialysate	0	0	1									23				0.7
Outpatient	50	F	Peritoneal fluid	Abdominal	4	1	169	0.7
Outpatient	0.2	M	Peritoneal dialysis fluid	Dialysate	0	0	1									18				0.6
Outpatient	0.2	M	Peritoneal dialysis fluid	Dialysate	0	0	1									22				0.5
Outpatient	1	F	Peritoneal dialysis fluid	Dialysate	0	0	1									23				0.5
Inpatient	55	F	Pleural fluid	Pleural	21	0	104					40										70		1748				2.7
Outpatient	65	F	Pleural fluid	Pleural	7	1	98															121		166				4.8
Inpatient	84	M	IR drain	Drains	0	0	1													1.1
Inpatient	68	M	Surgical drain	Drains	115	65	87					57	Icteric	55.9						3.2	Icteric					650	Icteric
Inpatient	76	M	Surgical drain	Drains	6	2	0													1.5
Inpatient	71	F	JP drain	Drains	4	2	0													0.5
Inpatient	54	M	JP drain	Drains	14	1	0													1
Inpatient	78	M	JP drain	Drains	8	1	0													1.2
Inpatient	80	M	Surgical drain	Drains	6	1	0													1.3
Inpatient	> 89	F	Neurochecks per SICU protocol	Miscellaneous	6	1	0													1.1
Inpatient	69	M	JP drain	Drains	4	1	0													1.3
Inpatient	84	M	JP drain	Drains	3	1	0													2.6
Inpatient	78	M	JP drain	Drains	3	1	0													2.5
Inpatient	11	F	Peritoneal fluid	Abdominal	3	1	0													0.8
Inpatient	63	M	Surgical drain	Drains	3	1	0													0.6
Inpatient	0	M	Peritoneal fluid	Abdominal	1	1	0									12				1.3
Inpatient	75	F	Surgical drain	Drains	0	1	0													0.9
Inpatient	43	M	Peritoneal fluid	Abdominal	0	1	0	1.8												2.5
Inpatient	55	F	Fluid from vagina	Vaginal	20	0	0													6.3
Inpatient	59	F	Surgical drain	Drains	10	0	0													0.5
Inpatient	79	M	JP drain	Drains	9	0	0													1.6
Inpatient	73	M	JP drain	Drains	4	0	0													4.6
Inpatient	55	F	JP drain	Drains	4	0	0													1.2
Outpatient	66	M	JP drain	Drains	3	0	0													1.1
Inpatient	51	F	Peritoneal fluid	Abdominal	1254	3	97	1.6	Hemolysis													<2	Hemolysis	2754	Hemolysis			4.2	Hemolysis
Outpatient	3	M	Peritoneal dialysis fluid	Dialysate	3	0	0									36				1
Inpatient	51	M	Pericardial fluid	Pericardial	146	6	96											86				94		2190	Hemolysis			4.2
Emergency Department	41	M	Wound fluid	Wound	2	0	0													36.7
Inpatient	74	M	Surgical drain	Drains	2	0	0													0.7
Inpatient	80	M	Peritoneal fluid	Abdominal	0	0	96	1.8				10										134		75				3.4
Outpatient	66	M	Pleural fluid	Pleural	2	1	93															83		95				3.7
Outpatient	71	F	Peritoneal dialysis fluid	Dialysate	2	0	0									12				3
Outpatient	12	F	Peritoneal dialysis fluid	Dialysate	2	0	0									16				2.9
Inpatient	12	M	Peritoneal dialysis fluid	Dialysate	2	0	0									20				2.2
Outpatient	1	M	Peritoneal dialysis fluid	Dialysate	2	0	0									17				1.6
Outpatient	47	F	Peritoneal dialysis fluid	Dialysate	2	0	0									31				1.5
Outpatient	2	M	Peritoneal dialysis fluid	Dialysate	2	0	0									41				1.1
Inpatient	64	F	Pleural fluid	Pleural	3	0	93															99		209				3.5
Outpatient	1	M	Peritoneal dialysis fluid	Dialysate	2	0	0									13				0.8
Outpatient	1	M	Peritoneal dialysis fluid	Dialysate	2	0	0									12				0.7
Inpatient	86	M	Pericardial fluid	Pericardial	294	6	91											82				91		2118	Hemolysis			4.7
Inpatient	36	F	Peritoneal fluid	Abdominal	1	0	0													46.5
Inpatient	84	M	IR drain	Drains	1	0	0													1.1
Inpatient	84	M	IR drain	Drains	1	0	0													1
Outpatient	40	M	Peritoneal dialysis fluid	Dialysate	1	0	0									65				7.8
Inpatient	66	M	Pleural fluid	Pleural	2	1	152																							275
Outpatient	48	M	Peritoneal dialysis fluid	Dialysate	1	0	0									33				6.8
Outpatient	68	M	Peritoneal dialysis fluid	Dialysate	1	0	0									33				6.2
Inpatient	54	M	Peritoneal fluid	Abdominal	6	1	91	<0.2																				0.9
Outpatient	63	F	Peritoneal dialysis fluid	Dialysate	1	0	0									32				5.6
Outpatient	68	M	Peritoneal dialysis fluid	Dialysate	1	0	0									32				5.5
Inpatient	68	M	Pericardial fluid	Pericardial	295	5	90											123				68		1531	Hemolysis			5.5
Outpatient	67	M	Peritoneal dialysis fluid	Dialysate	1	0	0									31				4.6
Outpatient	55	M	Peritoneal dialysis fluid	Dialysate	1	0	0									68				3.9
Outpatient	78	F	Peritoneal dialysis fluid	Dialysate	1	0	0									33				3.9
Outpatient	78	F	Peritoneal dialysis fluid	Dialysate	1	0	0									24				3.8
Outpatient	53	F	Peritoneal dialysis fluid	Dialysate	1	0	0									40				3.5
Outpatient	53	F	Peritoneal dialysis fluid	Dialysate	1	0	0									54				3.4
Outpatient	12	F	Peritoneal dialysis fluid	Dialysate	1	0	0									18				3.1
Outpatient	13	F	Peritoneal dialysis fluid	Dialysate	1	0	0									21				3
Outpatient	16	M	Peritoneal dialysis fluid	Dialysate	1	0	0									19				3
Emergency Department	52	M	Pericardial fluid	Pericardial	482	4	87											108				17		2346	Hemolysis			5.3
Inpatient	54	M	Peritoneal fluid	Abdominal	3	4	73	0.3																				0.8
Outpatient	70	F	Pancreatic fluid	Pancreatic	2	2	177					61
Outpatient	11	F	Peritoneal dialysis fluid	Dialysate	1	0	0									34				2.9
Outpatient	11	F	Peritoneal dialysis fluid	Dialysate	1	0	0									32				2.9
Outpatient	11	F	Peritoneal dialysis fluid	Dialysate	1	0	0									32				2.9
Outpatient	71	M	Peritoneal dialysis fluid	Dialysate	1	0	0									19				2.9
Outpatient	10	F	Peritoneal dialysis fluid	Dialysate	1	0	0									30				2.8
Outpatient	12	F	Peritoneal dialysis fluid	Dialysate	1	0	0									25				2.8
Inpatient	73	M	Peritoneal fluid	Abdominal	51	0	86					8														68
Outpatient	11	F	Peritoneal dialysis fluid	Dialysate	1	0	0									34				2.6
Outpatient	11	F	Peritoneal dialysis fluid	Dialysate	1	0	0									20				2.6
Inpatient	38	F	IR drain	Drains	1193	0	74					1876	Hemolysis													2855	Hemolysis
Outpatient	52	F	Peritoneal dialysis fluid	Dialysate	1	0	0									18				2.6
Inpatient	12	M	Peritoneal dialysis fluid	Dialysate	1	0	0									22				2.4
Outpatient	1	M	Peritoneal dialysis fluid	Dialysate	1	0	0									45				2.3
Inpatient	73	M	Right abdomen drain	Abdominal	145	0	72					11														19
Outpatient	1	M	Peritoneal dialysis fluid	Dialysate	1	0	0									50				2
Outpatient	70	M	Peritoneal dialysis fluid	Dialysate	1	0	0									49				1.9
Outpatient	1	M	Peritoneal dialysis fluid	Dialysate	1	0	0									70				1.8
Outpatient	42	F	Peritoneal dialysis fluid	Dialysate	1	0	0									24				1.8
Outpatient	73	F	Peritoneal dialysis fluid	Dialysate	1	0	0									38				1.8
Outpatient	2	M	Peritoneal dialysis fluid	Dialysate	1	0	0									63				1.7
Outpatient	70	M	Peritoneal dialysis fluid	Dialysate	1	0	0									32				1.7
Outpatient	79	M	Peritoneal dialysis fluid	Dialysate	1	0	0									22				1.7
Outpatient	11	M	Peritoneal dialysis fluid	Dialysate	1	0	0									10				1.6
Outpatient	16	M	Peritoneal dialysis fluid	Dialysate	1	0	0									27				1.6
Inpatient	53	M	Pleural fluid	Pleural	11	0	147																							29
Outpatient	47	F	Peritoneal dialysis fluid	Dialysate	1	0	0									20				1.6
Outpatient	53	F	Peritoneal dialysis fluid	Dialysate	1	0	0									39				1.6
Outpatient	54	F	Peritoneal dialysis fluid	Dialysate	1	0	0									31				1.6
Outpatient	45	M	Peritoneal dialysis fluid	Dialysate	1	0	0									29				1.5
Outpatient	1	M	Peritoneal dialysis fluid	Dialysate	1	0	0									44				1.4
Outpatient	73	M	Peritoneal dialysis fluid	Dialysate	1	0	0									45				1.4
Outpatient	2	M	Peritoneal dialysis fluid	Dialysate	1	0	0									44				1.2
Outpatient	2	M	Peritoneal dialysis fluid	Dialysate	1	0	0									30				1.1
Outpatient	2	M	Peritoneal dialysis fluid	Dialysate	1	0	0									30				1
Outpatient	2	M	Peritoneal dialysis fluid	Dialysate	1	0	0									30				1
Outpatient	0.3	F	Peritoneal dialysis fluid	Dialysate	1	0	0									19				0.9
Outpatient	1	M	Peritoneal dialysis fluid	Dialysate	1	0	0									15				0.9
Outpatient	52	F	Peritoneal dialysis fluid	Dialysate	1	0	0									12				0.9
Outpatient	73	F	Peritoneal dialysis fluid	Dialysate	1	0	0									28				0.9
Outpatient	0.6	F	Peritoneal dialysis fluid	Dialysate	1	0	0									12				0.8
Outpatient	0.7	M	Peritoneal dialysis fluid	Dialysate	1	0	0									13				0.8
Outpatient	72	F	Peritoneal dialysis fluid	Dialysate	1	0	0									25				0.8
Outpatient	0.4	M	Peritoneal dialysis fluid	Dialysate	1	0	0									41				0.7
Outpatient	0.6	M	Peritoneal dialysis fluid	Dialysate	1	0	0									8				0.7
Outpatient	0.8	M	Peritoneal dialysis fluid	Dialysate	1	0	0									12				0.7
Outpatient	1	F	Peritoneal dialysis fluid	Dialysate	1	0	0									17				0.7
Outpatient	1	M	Peritoneal dialysis fluid	Dialysate	1	0	0									33				0.7
Outpatient	0.5	M	Peritoneal dialysis fluid	Dialysate	1	0	0									37				0.6
Outpatient	1	F	Peritoneal dialysis fluid	Dialysate	1	0	0									15				0.5
Outpatient	1	F	Peritoneal dialysis fluid	Dialysate	1	0	0									22				0.5
Inpatient	67	F	Pleural fluid	Pleural	0	0	144					4						22						41006		7		2.6		110
Inpatient	86	F	Pericardial fluid	Pericardial	398	6	71											92				116		2628	Hemolysis			4.5
Inpatient	68	M	Peritoneal fluid	Abdominal	1	0	0	0.5												1.1
Emergency Department	47	F	IR drain	Drains	0	0	0													5.4
Inpatient	54	M	Pleural fluid	Pleural	499	0	142					826										7						3.6		104
Outpatient	10	F	Peritoneal dialysis fluid	Dialysate	0	0	0									62				10.6
Inpatient	58	M	Surgical drain	Drains	7	3	138																							414
Outpatient	48	M	Peritoneal dialysis fluid	Dialysate	0	0	0									35				8.2
Outpatient	49	M	Peritoneal dialysis fluid	Dialysate	0	0	0									27				7
Outpatient	40	M	Peritoneal dialysis fluid	Dialysate	0	0	0									56				6.9
Inpatient	44	M	Peritoneal fluid	Abdominal	7	0	150	0.4
Outpatient	49	M	Peritoneal dialysis fluid	Dialysate	0	0	0									25				6.5
Outpatient	64	F	Peritoneal dialysis fluid	Dialysate	0	0	0									23				5.5
Outpatient	46	M	Peritoneal dialysis fluid	Dialysate	0	0	0									34				4.7
Outpatient	11	M	Peritoneal dialysis fluid	Dialysate	0	0	0									39				4
Outpatient	70	F	Peritoneal dialysis fluid	Dialysate	0	0	0									21				3.9
Outpatient	65	M	Peritoneal dialysis fluid	Dialysate	0	0	0									22				3.8
Outpatient	70	F	Peritoneal dialysis fluid	Dialysate	0	0	0									20				3.8
Outpatient	71	F	Peritoneal dialysis fluid	Dialysate	0	0	0									14				3.7
Outpatient	65	M	Peritoneal dialysis fluid	Dialysate	0	0	0									18				3.5
Inpatient	70	F	Pleural fluid	Pleural	16	1	132											52												521
Outpatient	46	M	Peritoneal dialysis fluid	Dialysate	0	0	0									39				3.4
Outpatient	52	F	Peritoneal dialysis fluid	Dialysate	0	0	0									36				3.2
Outpatient	65	M	Peritoneal dialysis fluid	Dialysate	0	0	0									8				3.1
Outpatient	10	F	Peritoneal dialysis fluid	Dialysate	0	0	0									32				3
Outpatient	17	M	Peritoneal dialysis fluid	Dialysate	0	0	0									46				3
Emergency Department	73	M	Peritoneal fluid	Abdominal	0	4	66	0.8						3.7												1472		1.6
Outpatient	12	F	Peritoneal dialysis fluid	Dialysate	0	0	0									20				2.8
Outpatient	12	F	Peritoneal dialysis fluid	Dialysate	0	0	0									19				2.7
Inpatient	58	M	Surgical drain	Drains	26	1	129																							393
Outpatient	52	F	Peritoneal dialysis fluid	Dialysate	0	0	0									38				2.7
Outpatient	52	F	Peritoneal dialysis fluid	Dialysate	0	0	0									25				2.6
Outpatient	65	F	Pleural fluid	Pleural	6	1	62															108		170				4.8
Outpatient	10	F	Peritoneal dialysis fluid	Dialysate	0	0	0									23				2.3
Outpatient	16	M	Peritoneal dialysis fluid	Dialysate	0	0	0									27				2.3
Outpatient	11	F	Peritoneal dialysis fluid	Dialysate	0	0	0									19				2.2
Outpatient	43	F	Peritoneal dialysis fluid	Dialysate	0	0	0									39				2.2
Inpatient	84	F	Pericardial fluid	Pericardial	193	5	61											100				72		2123	Hemolysis			4.9
Outpatient	11	F	Peritoneal dialysis fluid	Dialysate	0	0	0									22				2.1
Inpatient	57	M	Peritoneal fluid	Abdominal	0	1	61	0.4																				2.2
Outpatient	69	F	Peritoneal dialysis fluid	Dialysate	0	0	0									28				2.1
Outpatient	17	M	Peritoneal dialysis fluid	Dialysate	0	0	0									40				2
Outpatient	73	F	Peritoneal dialysis fluid	Dialysate	0	0	0									38				2
Outpatient	42	F	Peritoneal dialysis fluid	Dialysate	0	0	0									32				1.9
Outpatient	12	M	Peritoneal dialysis fluid	Dialysate	0	0	0									12				1.8
Outpatient	42	F	Peritoneal dialysis fluid	Dialysate	0	0	0									32				1.8
Outpatient	52	F	Peritoneal dialysis fluid	Dialysate	0	0	0									30				1.8
Outpatient	70	M	Peritoneal dialysis fluid	Dialysate	0	0	0									48				1.8
Outpatient	1	M	Peritoneal dialysis fluid	Dialysate	0	0	0									34				1.7
Outpatient	1	M	Peritoneal dialysis fluid	Dialysate	0	0	0									46				1.7
Outpatient	53	F	Peritoneal dialysis fluid	Dialysate	0	0	0									32				1.7
Outpatient	53	F	Peritoneal dialysis fluid	Dialysate	0	0	0									35				1.7
Outpatient	69	F	Peritoneal dialysis fluid	Dialysate	0	0	0									23				1.7
Inpatient	46	M	Intra-abdominal aspirate	Drains	13	0	69					15543														23969
Outpatient	11	M	Peritoneal dialysis fluid	Dialysate	0	0	0									9				1.6
Outpatient	16	M	Peritoneal dialysis fluid	Dialysate	0	0	0									29				1.6
Outpatient	46	F	Peritoneal dialysis fluid	Dialysate	0	0	0									28				1.6
Outpatient	64	F	Peritoneal fluid	Abdominal	0	2	59	1.8																				3.4
Outpatient	69	M	Pleural fluid	Pleural	6	1	124																							372
Inpatient	0.3	F	Pleural fluid	Pleural	21	1	120																							330
Outpatient	51	M	Peritoneal fluid	Abdominal	4	1	54	0.7																				2.1
Inpatient	61	F	Pericardial fluid	Pericardial	50	7	53											130				94		1794				4.7
Inpatient	79	M	Pericardial fluid	Pericardial	202	6	52											90				68		1475	Hemolysis			4.1
Inpatient	17	M	Pericardial fluid	Pericardial	354	5	52											83				70		1481	Hemolysis			5.3
Inpatient	67	M	Peritoneal fluid	Abdominal	7	1	52	3																				3.9
Inpatient	34	M	Pericardial fluid	Pericardial	638	2	51											90				70		1814	Hemolysis			4.4	Hemolysis
Outpatient	58	F	Pleural fluid	Pleural	0	2	51															110		296				5
Outpatient	64	F	Peritoneal fluid	Abdominal	1	1	51	0.6																				1.5
Inpatient	73	M	Pericardial fluid	Pericardial	257	4	50											131				116		1440	Hemolysis			5.4
Inpatient	68	M	Pleural fluid	Pleural	1	1	120															102		249				3.8		177
Inpatient	35	F	Pleural fluid	Pleural	81	3	49																	2136	Hemolysis			4.2
Inpatient	1	M	Pleural fluid	Pleural	7	0	49																	8556				4.3
Outpatient	58	F	Peritoneal fluid	Abdominal	2	0	49	<0.2																				0.5
Inpatient	32	M	Pleural fluid	Pleural	33	7	48															85		802				7.1
Inpatient	75	M	Pericardial fluid	Pericardial	198	2	48											75				48		1302	Hemolysis			4.5
Outpatient	59	F	Pleural fluid	Pleural	4	1	118											97				102		147				4.5		431
Outpatient	68	F	Peritoneal fluid	Abdominal	1	0	47	0.4																				1.4
Inpatient	14	M	IR drain	Drains	0	1	34													0.2		39
Inpatient	81	M	Surgical drain	Drains	8	0	117																							279
Inpatient	78	M	Pleural fluid	Pleural	8	1	46															139		534				4.5
Outpatient	47	F	Peritoneal fluid	Abdominal	1	1	46	0.4																				1.6
Inpatient	70	M	Peritoneal fluid	Abdominal	125	1	122							1.6
Inpatient	39	M	Pleural fluid	Pleural	5	1	111																							166
Outpatient	61	F	Pancreatic fluid	Pancreatic	4	0	27					11244										65
Inpatient	5	M	Pericardial fluid	Pericardial	10	12	44	3.7														65		400				5.3
Inpatient	42	M	Peritoneal fluid	Abdominal	155	3	91	1.5
Inpatient	0	F	Pleural fluid	Pleural	5	3	110																							387
Inpatient	0.5	M	Pleural fluid	Pleural	8	1	110																							250
Outpatient	66	M	Peritoneal fluid	Abdominal	8	1	43	0.9																				1.5
Inpatient	80	M	Peritoneal fluid	Abdominal	0	0	103																							175
Inpatient	47	F	Pericardial fluid	Pericardial	267	1	42											94				66		1578	Hemolysis			5.2
Inpatient	57	M	Pleural fluid	Pleural	119	1	42															<2		2172	Hemolysis			3.4
Outpatient	65	F	Pleural fluid	Pleural	0	1	100											76												366
Outpatient	51	M	Peritoneal fluid	Abdominal	0	1	42	0.9																				2
Inpatient	54	F	Pleural fluid	Pleural	1	0	40															2		4020				4.5
Outpatient	73	M	Peritoneal fluid	Abdominal	4	0	100																							260
Inpatient	57	M	Peritoneal fluid	Abdominal	4	0	39	0.3				11130		0.5								106		2004		25597		1.6
Inpatient	69	M	Pleural fluid	Pleural	15	2	99																							383
Inpatient	56	M	Pericardial fluid	Pericardial	115	2	38											102				206		699	Hemolysis			5.5
Outpatient	72	M	JP drain	Drains	280	40	121							40.8
Inpatient	51	M	Surgical drain	Drains	21	3	97																							306
Outpatient	47	F	Peritoneal fluid	Abdominal	3	1	38	0.5																				1.1
Inpatient	58	M	Peritoneal fluid	Abdominal	4	1	19	1.6				41												63
Inpatient	49	M	Peritoneal fluid	Abdominal	2	1	38	<0.2																				0.3
Inpatient	27	M	Surgical drain	Drains	12	4	92																							397
Inpatient	65	F	Peritoneal fluid	Abdominal	2	1	91	1.2
Outpatient	65	F	Peritoneal fluid	Abdominal	2	1	34	0.6																				2.1
Inpatient	86	M	Peritoneal fluid	Abdominal	1	1	33	0.5																				1.5
Inpatient	54	F	Peritoneal fluid	Abdominal	0	1	18	<0.2																31
Inpatient	28	M	Cyst cavity	Cyst	66	0	62																			31912
Inpatient	55	M	JP drain	Drains	0	0	133					157560
Emergency Department	47	F	Peritoneal fluid	Abdominal	0	2	31	0.4																53				1.6
Inpatient	40	M	Pleural fluid	Pleural	0	1	30															<2		1169				4.9
Outpatient	59	F	IR drain	Drains	114	0	59					507								0.6						4299
Inpatient	76	M	Peritoneal fluid	Abdominal	1	1	29	1.3				16										76		2622				2.8
Outpatient	68	F	Peritoneal fluid	Abdominal	1	0	29	0.8																				1.6
Outpatient	68	F	Peritoneal fluid	Abdominal	0	0	29	0.2																				1.2
Inpatient	70	F	Pericardial fluid	Pericardial	19	4	28											88				76		1125				4.4
Inpatient	62	M	Peritoneal fluid	Abdominal	0	2	28	0.9						1.9														1.9
Inpatient	70	F	Peritoneal fluid	Abdominal	0	1	28	1.8																				3.1
Outpatient	28	M	BAL fluid	Respiratory secretions	1	0	28																	1785				1
Inpatient	72	F	JP drain	Drains	89	2	56					5173		1.7												13552
Emergency Department	54	F	Peritoneal fluid	Abdominal	0	0	28	2.5				19																4.5
Inpatient	47	F	Peritoneal fluid	Abdominal	0	2	27	0.7																				2
Emergency Department	47	M	Peritoneal fluid	Abdominal	0	1	27	0.4																				1.4
Emergency Department	40	F	Pericardial fluid	Pericardial	18	4	26											124				84		2784				4.8
Inpatient	68	M	Surgical drain	Drains	26	57	53					170		57.1						14						538	Icteric
Inpatient	86	F	Pericardial fluid	Pericardial	34	3	26											82				126		516				5.5
Inpatient	52	F	Peritoneal fluid	Abdominal	0	4	118							5.4
Outpatient	58	M	Peritoneal fluid	Abdominal	2	1	26	1.6																				2.9
Emergency Department	63	F	Peritoneal fluid	Abdominal	0	1	14	0.9																83
Outpatient	68	F	Peritoneal fluid	Abdominal	0	0	26	0.2																				1.3
Inpatient	57	F	Peritoneal fluid	Abdominal	1	5	13	1.3						3.9								2		657
Inpatient	68	F	Peritoneal fluid	Abdominal	0	0	26																					1.8
Outpatient	1	M	Peritoneal dialysis fluid	Dialysate	0	0	0									64				1.5
Inpatient	64	M	IR drain	Drains	35	0	53							0.1												17595
Inpatient	54	F	Peritoneal fluid	Abdominal	0	6	12	2.2														136
Outpatient	56	M	Peritoneal fluid	Abdominal	0	2	24	0.5																				1.2
Emergency Department	46	M	Peritoneal fluid	Abdominal	1	1	24																					2.2
Emergency Department	69	M	Peritoneal fluid	Abdominal	4	0	24	0.4																				0.8
Emergency Department	50	M	Peritoneal fluid	Abdominal	1	0	24	0.6																				1.6
Outpatient	51	M	Peritoneal fluid	Abdominal	3	1	23	1																				2.1
Inpatient	68	M	Peritoneal fluid	Abdominal	13	4	22	2.2				26												253				3.6
Inpatient	57	M	Peritoneal fluid	Abdominal	0	1	13	0.3														93		100
Outpatient	63	M	Pancreatic fluid	Pancreatic	18	0	116					41958
Inpatient	55	M	Peritoneal fluid	Abdominal	36	3	22																	2585				3.1
Inpatient	49	M	Peritoneal fluid	Abdominal	0	1	22																					0.4
Inpatient	47	M	Surgical drain	Drains	32	1	92					97062																		93
Inpatient	67	M	Thoracentesis	Pleural	15	2	21											31				74		262				2.5
Inpatient	72	F	Pericardial fluid	Pericardial	126	1	21											166				128		517	Hemolysis			5.5
Outpatient	51	M	Peritoneal fluid	Abdominal	1	1	21	1.2																				2.4
Inpatient	58	F	Peritoneal fluid	Abdominal	1	1	21																					0.7
Outpatient	70	F	Pleural fluid	Pleural	10	1	91					22												123				2.5		484
Inpatient	65	M	Pericardial fluid	Pericardial	2	0	21											125				<2		1189				4.3
Inpatient	82	M	Peritoneal fluid	Abdominal	6	2	20	1.5														165						3.1
Inpatient	69	F	Pleural fluid	Pleural	0	1	20																	5856				3.8
Inpatient	78	M	JP drain	Drains	135	1	49					24														112
Outpatient	51	M	Peritoneal fluid	Abdominal	0	1	20	1.1																				2.4
Inpatient	69	M	Pleural fluid	Pleural	5	2	12							1.5								186		703
Inpatient	83	M	Peritoneal fluid	Abdominal	2	1	48	0.7
Outpatient	68	F	Peritoneal fluid	Abdominal	0	0	20	0.5																				1.5
Inpatient	55	F	IR drain	Drains	6	0	116					865
Inpatient	62	F	Pleural fluid	Pleural	297	1	19															39		1172	Hemolysis			5
Inpatient	30	F	Surgical drain	Drains	25	37	114							48.5
Inpatient	41	F	Peritoneal fluid	Abdominal	2	18	18					11																2.4
Inpatient	44	M	Peritoneal fluid	Abdominal	0	2	18	2.4				57												86				3.7
Inpatient	86	F	Pleural fluid	Pleural	19	1	18																	7206				3.7
Inpatient	70	M	Pleural fluid	Pleural	2	1	18																	1329				3.5
Outpatient	47	F	Peritoneal fluid	Abdominal	0	1	18	0.6																				2.2
Outpatient	57	M	Peritoneal fluid	Abdominal	7	1	89																							315
Inpatient	3	F	Surgical drain	Drains	6	1	48					62														83
Emergency Department	78	M	Peritoneal fluid	Abdominal	4	1	44	1.8
Inpatient	67	M	Peritoneal fluid	Abdominal	1	0	18	0.5																				1.1
Inpatient	77	F	Peritoneal fluid	Abdominal	3	0	44	2.5
Inpatient	63	F	Fistula output	Wound	2	7	17	<0.2																				<0.2
Inpatient	73	M	JP drain	Drains	45	0	48					7														11
Outpatient	1	M	Peritoneal dialysis fluid	Dialysate	0	0	0									48				1.5
Inpatient	78	F	IR drain	Drains	0	8	47							6.3												4
Inpatient	68	F	Peritoneal fluid	Abdominal	0	1	17	3																				5.3
Emergency Department	51	M	IR drain	Drains	3	8	111							7.7
Inpatient	57	M	JP drain	Drains	8	0	109					1777
Outpatient	71	M	Peritoneal fluid	Abdominal	1	0	17	<0.2																				0.6
Inpatient	52	F	Surgical drain	Drains	164	0	110					5057		0.2
Outpatient	71	F	Pleural fluid	Pleural	0	0	17															28		1092				3.9
Inpatient	54	M	JP drain	Drains	0	0	108					13		0.3
Inpatient	27	M	Surgical drain	Drains	31	5	102					17
Outpatient	73	M	Surgical drain	Drains	8	1	101					596
Inpatient	70	M	Peritoneal fluid	Abdominal	588	0	100					17316	Hemolysis
Outpatient	28	M	BAL fluid	Respiratory secretions	0	0	17																	674				0.2
Inpatient	0	M	Pericardial fluid	Pericardial	11	1	84																							254
Outpatient	54	M	JP drain	Drains	83	0	94					41322
Inpatient	68	M	JP drain	Drains	1	0	47					16														22
Outpatient	54	M	Pancreatic fluid	Pancreatic	59	0	94					86
Outpatient	63	F	Peritoneal fluid	Abdominal	0	0	17	1.1																				2.5
Inpatient	64	F	JP drain	Drains	12	3	46					41														138
Outpatient	68	F	Peritoneal fluid	Abdominal	0	0	17	0.2																				1.2
Inpatient	35	F	IR drain	Drains	8	0	84					6																		28
Inpatient	68	F	Surgical drain	Drains	111	1	82					<3																		67
Outpatient	83	F	Peritoneal fluid	Abdominal	14	1	169			35
Inpatient	61	F	Surgical drain	Drains	12	1	76																							556
Inpatient	6	M	Pleural fluid	Pleural	8	1	72	2.3														92		118				3.6		189
Outpatient	70	F	Pleural fluid	Pleural	7	1	103							0.3
Inpatient	0	M	Peritoneal fluid	Abdominal	19	0	72					<3								0.8						4				255
Inpatient	49	F	IR drain	Drains	22	2	46					4329		1.5												8528
Inpatient	71	M	Peritoneal fluid	Abdominal	2	0	71	<0.2				10										131		41		13		0.9		211
Inpatient	42	F	Peritoneal fluid	Abdominal	2	3	16																	37				0.7
Inpatient	57	M	Peritoneal fluid	Abdominal	9	1	68	<0.2				70												34		122		0.3		335
Inpatient	29	F	Surgical drain	Drains	35	1	64					388																		119
Outpatient	63	M	Peritoneal fluid	Abdominal	1	0	34	1.5
Outpatient	59	M	Peritoneal fluid	Abdominal	0	1	16	1.1																				2.3
Inpatient	32	M	Peritoneal fluid	Abdominal	0	10	32	1.5
Outpatient	72	F	Peritoneal fluid	Abdominal	0	1	16	1.5																				2.5
Inpatient	46	F	Peritoneal fluid	Abdominal	1	1	29	<0.2
Inpatient	0.2	M	Pleural fluid	Pleural	11	1	63																							177
Emergency Department	54	F	Pleural fluid	Pleural	2	0	16															106		129				1.4
Outpatient	82	F	Peritoneal fluid	Abdominal	0	0	16	0.7																				1.7
Inpatient	64	F	Respiratory secretions	Respiratory secretions	160	16	97							15
Inpatient	34	M	Peritoneal fluid	Abdominal	0	21	14	0.8				3																1.9
Outpatient	66	M	Pleural fluid	Pleural	1	1	92					18
Inpatient	78	F	Pleural fluid	Pleural	60	11	14															191		779	Hemolysis			2.5
Emergency Department	57	M	Peritoneal fluid	Abdominal	5	1	63	1.9				51										120		118		41		3.9		227
Outpatient	74	M	Peritoneal fluid	Abdominal	3	0	27	0.4
Inpatient	79	F	Pleural fluid	Pleural	1	1	14															150		198				3.6
Emergency Department	59	M	Peritoneal fluid	Abdominal	0	1	14	<0.2														108		38				1.1
Inpatient	25	M	Pleural fluid	Pleural	0	1	14															59		5082				2.1
Outpatient	65	F	Pleural fluid	Pleural	5	1	63											73												283
Outpatient	51	M	Peritoneal fluid	Abdominal	0	1	14	0.4																				1.1
Emergency Department	46	M	Peritoneal fluid	Abdominal	3	1	23	1.1
Outpatient	70	M	Peritoneal fluid	Abdominal	0	1	14	1.8																				3.2
Outpatient	51	M	Peritoneal fluid	Abdominal	1	1	23	1.1
Emergency Department	37	M	Pleural fluid	Pleural	0	3	11	0.4														115		41
Outpatient	85	M	Peritoneal fluid	Abdominal	8	1	66			32
Outpatient	66	M	Pleural fluid	Pleural	3	1	63																							182
Inpatient	66	M	Peritoneal fluid	Abdominal	2	0	14	<0.2																				0.7
Outpatient	63	F	Peritoneal fluid	Abdominal	1	0	14					40																2.2
Emergency Department	76	M	Peritoneal fluid	Abdominal	0	1	20	2.7
Inpatient	6	M	Pleural fluid	Pleural	0	0	14															84						5
Inpatient	30	M	Surgical drain	Drains	528	1	44					127	Hemolysis													645
Inpatient	6	M	Peritoneal dialysis fluid	Dialysate	0	0	0									38				1.5
Inpatient	58	F	Peritoneal fluid	Abdominal	0	1	19	<0.2
Outpatient	72	M	Surgical drain	Drains	38	0	87					7387
Inpatient	56	M	Peritoneal fluid	Abdominal	4	3	18	1.1
Inpatient	54	M	Peritoneal fluid	Abdominal	0	7	62	0.5				41		4.8																231
Inpatient	54	M	Surgical drain	Drains	39	0	43					65190														352554
Inpatient	55	F	Surgical drain	Drains	6	0	62																							313
Outpatient	28	M	BAL fluid	Respiratory secretions	3	0	57											15						2586				1.3		<9
Inpatient	56	M	Peritoneal fluid	Abdominal	0	0	14	0.9																				2.5
Outpatient	68	F	Peritoneal fluid	Abdominal	0	0	14	0.6																				1.6
Inpatient	32	M	Liver lesion aspiration	Hepatic	213	0	18	0.4
Inpatient	73	F	Pleural fluid	Pleural	10	0	56																							212
Emergency Department	38	M	Peritoneal fluid	Abdominal	0	14	13	1																120				1.9
Inpatient	29	F	Pleural fluid	Pleural	0	4	13							3.1								128		224				1.6
Inpatient	60	M	Peritoneal fluid	Abdominal	0	1	17	<0.2
Inpatient	38	F	Pleural fluid	Pleural	11	2	13					177										30		1496				3.6
Inpatient	71	M	Peritoneal fluid	Abdominal	1	0	17	0.2
Inpatient	73	M	Peritoneal fluid	Abdominal	1	2	13	0.5																				1.2
Outpatient	46	M	Peritoneal fluid	Abdominal	0	14	54			<3
Emergency Department	54	M	Peritoneal fluid	Abdominal	0	2	54	<0.2				27										134		33		66		0.8		228
Emergency Department	49	M	Peritoneal fluid	Abdominal	2	1	13															97						0.5
Inpatient	29	F	Surgical drain	Drains	23	0	79					38
Inpatient	30	F	Peritoneal fluid	Abdominal	2	2	16	1.6
Outpatient	43	M	Peritoneal fluid	Abdominal	6	1	16	3.6
Inpatient	42	F	Pleural fluid	Pleural	490	0	50											196				52						7.1		86
Inpatient	20	F	Pericardial fluid	Pericardial	1	1	13											64				40		1755				5.1
Outpatient	59	M	Peritoneal fluid	Abdominal	1	1	13	1																				2.3
Inpatient	47	F	JP drain	Drains	37	30	83							27.8
Inpatient	58	M	Peritoneal fluid	Abdominal	1	1	13	0.5				15																1.7
Inpatient	52	M	Pericardial fluid	Pericardial	7	0	13															95		981				2
Outpatient	63	F	Peritoneal fluid	Abdominal	2	0	13	0.8																				2.2
Emergency Department	69	M	Peritoneal fluid	Abdominal	1	0	13	0.3																56				0.7
Outpatient	63	F	Peritoneal fluid	Abdominal	0	0	13	0.9																				1.9
Inpatient	32	M	Peritoneal fluid	Abdominal	0	32	12	2.2																				3.1
Outpatient	67	F	Peritoneal fluid	Abdominal	2	0	14	0.3
Inpatient	38	F	Peritoneal fluid	Abdominal	0	0	14	0.5
Inpatient	52	M	Peritoneal fluid	Abdominal	0	15	12	1.4																397				1.9
Inpatient	75	F	Peritoneal fluid	Abdominal	0	10	12	0.4																				1.1
Inpatient	58	M	Pleural fluid	Pleural	28	6	12															70		321				4.6
Inpatient	30	F	Surgical drain	Drains	23	27	81							30.3
Outpatient	79	F	Pleural fluid	Pleural	11	4	12															135		355				4
Inpatient	60	F	Peritoneal fluid	Abdominal	0	2	13	<0.2
Inpatient	68	M	Surgical drain	Drains	25	40	42					448		31.5						20.4						1164
Inpatient	86	F	Pericardial fluid	Pericardial	95	2	12											155				62		687	Hemolysis			5.3
Inpatient	56	F	JP drain	Drains	11	0	78					39
Inpatient	29	F	Surgical drain	Drains	40	1	47					258																		141
Inpatient	61	F	Peritoneal fluid	Abdominal	0	2	12	0.5																58				1
Inpatient	38	M	Pleural fluid	Pleural	24	2	46	2.4				34										145		1092				5.4		304
Inpatient	81	M	Pleural fluid	Pleural	4	1	12															<2		1328				3.6
Inpatient	> 89	F	Peritoneal fluid	Abdominal	0	1	12	1.7																132				3
Inpatient	19	M	Pleural fluid	Pleural	0	1	12	1.8										33						102				3.4
Inpatient	3	M	Pleural fluid	Pleural	4	0	12	0.8																				1.1
Outpatient	64	M	Peritoneal fluid	Abdominal	2	0	12	0.2																				0.6
Outpatient	64	F	Peritoneal fluid	Abdominal	1	0	12	1.1																				2.6
Outpatient	68	F	Peritoneal fluid	Abdominal	1	0	12	0.6																				1.7
Outpatient	49	M	JP drain	Drains	57	1	38					564														2988
Inpatient	64	F	Peritoneal fluid	Abdominal	0	0	12	0.7				25										185		50				1.2
Outpatient	63	F	Peritoneal fluid	Abdominal	0	0	12	0.8																				2
Outpatient	75	M	Peritoneal fluid	Abdominal	0	0	12	0.7																				1.5
Outpatient	59	M	Peritoneal fluid	Abdominal	2	0	27			16
Inpatient	45	M	Peritoneal fluid	Abdominal	0	1	12	1.7
Emergency Department	46	F	Peritoneal fluid	Abdominal	0	1	12	1.7
Outpatient	76	F	Peritoneal fluid	Abdominal	0	0	12	1.1																				2.8
Inpatient	11	M	Peritoneal fluid	Abdominal	0	0	12	<0.2				42		<0.1								100		365		42		0.3
Inpatient	52	M	Peritoneal fluid	Abdominal	0	21	11	2																376				2.6
Inpatient	65	M	Peritoneal fluid	Abdominal	0	16	11	1.1														118		51				1.7
Emergency Department	51	M	Peritoneal fluid	Abdominal	0	12	11	0.8																82				1.7
Outpatient	11	M	Peritoneal dialysis fluid	Dialysate	0	0	0									16				1.5
Outpatient	47	F	Peritoneal fluid	Abdominal	0	1	44	0.4																				1.6		137
Inpatient	55	M	Peritoneal fluid	Abdominal	14	0	76					29556
Outpatient	75	M	Pleural fluid	Pleural	4	1	20			<3
Inpatient	54	F	Peritoneal fluid	Abdominal	1	6	11															136						4
Inpatient	0.4	F	Peritoneal fluid	Abdominal	4	1	43																							362
Outpatient	67	M	Peritoneal fluid	Abdominal	10	0	17			36
Outpatient	63	M	Peritoneal fluid	Abdominal	0	3	16			150
Inpatient	57	M	Peritoneal fluid	Abdominal	5	0	43	0.8				20																1.9		190
Inpatient	45	M	Pericardial fluid	Pericardial	96	3	11											57				58		756	Hemolysis			4.5
Outpatient	64	F	Peritoneal fluid	Abdominal	0	2	11	1.8																				3.4
Inpatient	65	F	Pleural fluid	Pleural	4	1	11															15		2262				4
Emergency Department	32	M	Peritoneal fluid	Abdominal	0	13	11	0.9
Outpatient	63	F	Peritoneal fluid	Abdominal	1	1	11	1																				2.2
Inpatient	65	M	Pleural fluid	Pleural	0	1	11																	460				3.8
Emergency Department	43	M	Pleural fluid	Pleural	0	1	11															65		294				5.3
Inpatient	73	M	Pleural fluid	Pleural	0	1	11	2										32				106		979				3.9
Outpatient	47	F	Peritoneal fluid	Abdominal	0	1	11	2.2
Outpatient	74	M	JP drain	Drains	0	58	77							55.8
Outpatient	64	M	Pleural fluid	Pleural	3	0	43																			6				190
Inpatient	67	M	Peritoneal fluid	Abdominal	0	1	11	0.6
Inpatient	66	M	Peritoneal fluid	Abdominal	0	1	11	0.5																				1.8
Inpatient	69	M	Surgical drain	Drains	13	2	39																							124
Outpatient	68	F	Peritoneal fluid	Abdominal	2	0	11	0.6																				1.5
Inpatient	62	M	Peritoneal fluid	Abdominal	1	0	11	0.8																				2
Emergency Department	63	M	Peritoneal fluid	Abdominal	0	0	11	<0.2
Emergency Department	69	F	Peritoneal fluid	Abdominal	0	0	11	0.4
Emergency Department	32	M	Peritoneal fluid	Abdominal	0	23	10	1.5
Outpatient	43	M	Pleural fluid	Pleural	3	1	39											56				145		159				2.5		141
Inpatient	64	M	Peritoneal fluid	Abdominal	26	0	33							0.5												235229
Outpatient	70	M	Peritoneal fluid	Abdominal	0	16	14			24
Inpatient	66	F	Peritoneal fluid	Abdominal	0	4	10	1.8
Emergency Department	35	M	Peritoneal fluid	Abdominal	0	2	10	2.3
Inpatient	3	M	Pleural fluid	Pleural	0	0	11															107		47				0.7
Outpatient	73	F	Peritoneal dialysis fluid	Dialysate	0	0	0									25				1.5
Emergency Department	46	F	Peritoneal fluid	Abdominal	2	1	10	1
Outpatient	57	F	Peritoneal fluid	Abdominal	2	1	10	<0.2
Inpatient	63	F	Peritoneal fluid	Abdominal	0	0	11	0.8																				1.9
Inpatient	32	M	Peritoneal fluid	Abdominal	0	14	10	0.9																				1.6
Inpatient	59	F	Pleural fluid	Pleural	11	4	10															108		978				3.6
Emergency Department	63	M	Peritoneal fluid	Abdominal	1	1	10	0.8
Outpatient	0.2	F	Peritoneal fluid	Abdominal	0	6	14			264
Outpatient	69	M	Peritoneal fluid	Abdominal	0	5	14			87
Inpatient	65	M	Peritoneal fluid	Abdominal	1	1	10	0.4
Inpatient	58	M	Peritoneal fluid	Abdominal	0	4	10	0.3				11																0.8
Outpatient	51	F	Pleural fluid	Pleural	106	2	10															32		695	Hemolysis			3.4
Outpatient	57	M	Peritoneal fluid	Abdominal	0	1	10	2.4
Inpatient	74	F	Peritoneal fluid	Abdominal	1	2	10					6												76		4		2.5
Emergency Department	45	M	Peritoneal fluid	Abdominal	0	2	10	1																508				2.1
Inpatient	29	M	JP drain	Drains	23	31	32					38														154
Inpatient	46	F	Peritoneal fluid	Abdominal	28	6	38	2.5														105		5124				4.8		31
Inpatient	68	F	Pleural fluid	Pleural	7	1	10					52										65		801				4.4
Inpatient	0	M	Peritoneal fluid	Abdominal	2	1	10															20						2.1
Inpatient	59	M	Peritoneal fluid	Abdominal	1	0	10	0.4
Inpatient	0	M	Pleural fluid	Pleural	2	1	10															9						1.9
Outpatient	54	F	Peritoneal fluid	Abdominal	0	0	10	0.3
Inpatient	86	F	Pleural fluid	Pleural	2	1	10																	4614				3.7
Inpatient	34	M	Peritoneal fluid	Abdominal	0	13	9	0.6
Inpatient	0	F	Peritoneal fluid	Abdominal	2	3	38																							172
Outpatient	60	M	Peritoneal fluid	Abdominal	1	1	10	0.9																				2.3
Inpatient	0.1	M	Pleural fluid	Pleural	0	1	10															105						1
Outpatient	74	F	Pleural fluid	Pleural	0	1	10															64		1683				5.5
Inpatient	50	M	Pleural fluid	Pleural	0	1	10															85		250				5.1
Inpatient	74	M	Peritoneal fluid	Abdominal	2	1	9	2.2
Inpatient	62	M	Pleural fluid	Pleural	0	1	10															113		83				2.1
Outpatient	61	M	Pleural fluid	Pleural	0	1	10					30										56		1443				5.3
Outpatient	44	F	Peritoneal fluid	Abdominal	0	1	10	0.4																				0.8
Outpatient	56	F	Peritoneal fluid	Abdominal	0	1	10	1.4																				2.6
Outpatient	59	M	Peritoneal fluid	Abdominal	0	1	10	1																				2.2
Inpatient	53	F	Peritoneal fluid	Abdominal	0	0	9	<0.2
Inpatient	64	M	Peritoneal fluid	Abdominal	0	1	10	0.6																				1.6
Inpatient	17	M	Chest tube fluid, possible chylothorax	Pleural	17	1	37																							413
Outpatient	65	F	Peritoneal fluid	Abdominal	0	0	9	0.4
Outpatient	66	F	Peritoneal fluid	Abdominal	25	0	10	3.3														165		211				5.8
Outpatient	64	F	Peritoneal fluid	Abdominal	4	0	10	0.3																				1
Outpatient	63	F	Peritoneal fluid	Abdominal	2	0	10	0.9																				2.2
Inpatient	62	F	Surgical drain	Drains	83	0	76					1084		0.4
Outpatient	68	F	Peritoneal fluid	Abdominal	1	0	10	0.4																				1.4
Outpatient	63	M	Peritoneal fluid	Abdominal	0	0	10	0.3																				1.3
Inpatient	46	F	Peritoneal fluid	Abdominal	15	3	9																	2076				4.3
Inpatient	32	F	Peritoneal fluid	Abdominal	0	9	8	0.6
Inpatient	54	M	IR drain	Drains	99	22	73					5		13.6
Emergency Department	34	M	Pericardial fluid	Pericardial	4	2	9											78				34		1344				5.2
Emergency Department	40	M	Peritoneal fluid	Abdominal	0	2	9	0.3																				0.7
Inpatient	29	F	JP drain	Drains	31	1	70					261
Inpatient	47	F	Peritoneal fluid	Abdominal	0	2	36	0.3				24										122		65		32		1.6		119
Outpatient	62	M	Peritoneal fluid	Abdominal	0	2	14			19
Inpatient	57	F	Pericardial fluid	Pericardial	66	1	9											120				102		421	Hemolysis			5.1
Inpatient	31	M	Peritoneal fluid	Abdominal	36	1	9	0.8																721				2
Inpatient	66	M	Peritoneal fluid	Abdominal	0	5	8	<0.2
Inpatient	30	F	Surgical drain	Drains	88	4	32					9														36
Inpatient	58	M	Pericardial fluid	Pericardial	11	1	9											104				65		1403				4.8
Inpatient	37	M	Peritoneal fluid	Abdominal	0	2	8	<0.2
Inpatient	44	F	Peritoneal fluid	Abdominal	0	2	8	<0.2
Inpatient	56	M	Surgical drain	Drains	219	3	33					15		2.3												36				52
Emergency Department	36	F	Pleural fluid	Pleural	49	1	8	4.3
Inpatient	43	F	Pleural fluid	Pleural	7	1	9																	243				3.7
Outpatient	59	M	Peritoneal fluid	Abdominal	3	1	9	1.3																				2.8
Emergency Department	7	M	Pleural fluid	Pleural	2	1	8	3.6
Inpatient	35	M	Peritoneal fluid	Abdominal	1	1	8	2.4
Inpatient	46	F	Peritoneal fluid	Abdominal	1	1	8	0.6
Outpatient	51	M	Peritoneal fluid	Abdominal	2	1	9	<0.2																				0.9
Outpatient	70	M	Peritoneal fluid	Abdominal	0	10	12			20
Inpatient	61	M	Surgical drain	Drains	14	4	66					7
Inpatient	40	F	JP drain	Drains	98	0	66					39
Emergency Department	49	F	Peritoneal fluid	Abdominal	0	1	8	2.1
Inpatient	79	M	IR drain	Drains	40	0	66					17892
Inpatient	69	F	Peritoneal fluid	Abdominal	2	1	9	0.5																				1.2
Inpatient	39	M	Pleural fluid	Pleural	17	2	32					137		1.8																494
Outpatient	59	M	Peritoneal fluid	Abdominal	0	1	9	1.4																				3
Outpatient	65	M	Peritoneal fluid	Abdominal	0	1	9	0.5																				1.2
Outpatient	62	M	Peritoneal fluid	Abdominal	4	0	32																							207
Outpatient	65	M	Peritoneal fluid	Abdominal	0	1	9	0.7																				1.7
Outpatient	76	M	Pleural fluid	Pleural	0	1	9															6		1503				4.8
Outpatient	72	M	Surgical drain	Drains	26	1	64					1053
Outpatient	46	F	Peritoneal fluid	Abdominal	1	9	12			40
Outpatient	68	M	Peritoneal fluid	Abdominal	3	2	12			194
Inpatient	72	M	Pleural fluid	Pleural	0	1	9															94		151				1.7
Inpatient	63	M	Pleural fluid	Pleural	6	0	9															83		5862				2.1
Outpatient	67	F	Peritoneal fluid	Abdominal	3	0	8	0.4
Inpatient	54	F	Pleural fluid	Pleural	2	0	9															101		80				0.8
Inpatient	62	F	Surgical drain	Drains	56	5	63					8508
Inpatient	34	M	JP drain	Drains	0	77	73							109.6
Inpatient	70	M	Peritoneal fluid	Abdominal	2	0	8	<0.2
Outpatient	32	F	Peritoneal fluid	Abdominal	0	0	9	<0.2																				0.4
Inpatient	59	M	Peritoneal fluid	Abdominal	0	0	9	0.5																				1.5
Outpatient	62	F	Peritoneal fluid	Abdominal	0	0	9	0.8																				1.7
Outpatient	75	M	Peritoneal fluid	Abdominal	0	0	9	0.7																				1.5
Inpatient	3	M	Pleural fluid	Pleural	1	0	31																							107
Inpatient	24	F	Peritoneal fluid	Abdominal	0	0	8	0.6
Outpatient	29	F	JP drain	Drains	68	1	63					1014
Inpatient	42	F	Pleural fluid	Pleural	0	0	9															14		612				4.3
Inpatient	> 89	F	Pleural fluid	Pleural	0	0	9															165		118				4.7
Outpatient	32	M	Peritoneal fluid	Abdominal	0	22	8	1.9																				2.2
Inpatient	0	F	Pleural fluid	Pleural	20	2	30																							102
Inpatient	38	M	Peritoneal fluid	Abdominal	0	11	8	0.6																				1.8
Outpatient	62	M	Peritoneal fluid	Abdominal	3	1	12			13
Outpatient	55	M	Peritoneal fluid	Abdominal	1	3	11			17
Outpatient	88	M	Peritoneal fluid	Abdominal	0	1	11			17
Inpatient	58	F	Peritoneal fluid	Abdominal	0	7	8	1				19												60				1.8
Inpatient	60	F	Peritoneal fluid	Abdominal	0	6	8	0.2																				0.7
Outpatient	64	M	Peritoneal fluid	Abdominal	0	0	8	0.4
Inpatient	66	F	Peritoneal fluid	Abdominal	0	5	8	1.8																				3.4
Inpatient	30	M	JP drain	Drains	94	3	31					29														20
Inpatient	57	F	Peritoneal fluid	Abdominal	0	5	8	0.3										13				110						0.7
Inpatient	52	M	Peritoneal fluid	Abdominal	0	10	7	1.3
Emergency Department	59	M	Peritoneal fluid	Abdominal	0	5	8	0.7																68				2.4
Inpatient	37	F	Surgical drain	Drains	28	0	63					32
Inpatient	42	M	Peritoneal fluid	Abdominal	5	6	7	0.3
Inpatient	66	M	Surgical drain	Drains	11	22	71					22913		20.5
Inpatient	61	F	Peritoneal fluid	Abdominal	7	4	7	2.4
Inpatient	53	F	IR drain	Drains	20	0	31					25949														116945
Inpatient	34	F	Peritoneal fluid	Abdominal	0	5	8	0.3				38												30		52		0.9
Inpatient	77	F	Peritoneal fluid	Abdominal	0	4	8	0.5				<3		3.3								114		50		<3		1.2
Emergency Department	56	F	Peritoneal fluid	Abdominal	0	2	7	0.6
Inpatient	68	M	Surgical drain	Drains	46	0	30													31.6						9
Inpatient	64	F	Respiratory secretions	Respiratory secretions	6	100	71							94.5
Outpatient	80	M	Pleural fluid	Pleural	0	1	11			32
Inpatient	83	M	Peritoneal fluid	Abdominal	3	3	8	1.7				496										133						3.1
Inpatient	72	M	Pleural fluid	Pleural	9	2	8															44		401				2.7
Inpatient	57	F	Pericardial fluid	Pericardial	9	2	8											142				50		1154				6.4
Inpatient	61	M	Peritoneal fluid	Abdominal	0	6	8	0.5				12								5.8				81
Inpatient	62	M	Pleural fluid	Pleural	5	2	8																	400				3.9
Inpatient	44	F	Peritoneal fluid	Abdominal	1	1	7	<0.2
Outpatient	52	M	Peritoneal fluid	Abdominal	0	2	8	1.2																				3.1
Outpatient	50	M	Pleural fluid	Pleural	0	2	8											89						256				4.9
Emergency Department	44	F	Peritoneal fluid	Abdominal	0	1	7	0.6
Inpatient	76	F	Pleural fluid	Pleural	6	1	8															<2		2556				4
Outpatient	60	M	Peritoneal fluid	Abdominal	2	1	8	0.7																				2
Inpatient	56	F	Peritoneal fluid	Abdominal	2	1	8	0.7																46				1.3
Outpatient	59	M	Peritoneal fluid	Abdominal	1	1	8	1.2																				2.8
Inpatient	26	M	Pleural fluid	Pleural	1	1	8					72										14		672				4.4
Inpatient	27	F	Surgical drain	Drains	104	0	57					46
Emergency Department	55	M	Peritoneal fluid	Abdominal	0	1	8	1.2																				4.1
Outpatient	59	M	Peritoneal fluid	Abdominal	0	1	8	1.5																				3
Outpatient	59	M	Peritoneal fluid	Abdominal	0	1	8	1																				2.6
Outpatient	59	M	Peritoneal fluid	Abdominal	0	1	8	1.1																				2.8
Outpatient	63	M	Peritoneal fluid	Abdominal	0	1	8	0.9																				1.8
Outpatient	64	M	Peritoneal fluid	Abdominal	0	1	8	0.6																				1.8
Outpatient	77	F	Peritoneal fluid	Abdominal	0	1	8	0.5																				1.2
Emergency Department	30	M	Pleural fluid	Pleural	0	1	8																	454				5.6
Emergency Department	48	F	Pleural fluid	Pleural	0	1	8															90		562				5
Outpatient	67	M	Peritoneal dialysis fluid	Dialysate	0	0	30					14														<3				336
Emergency Department	23	F	Peritoneal fluid	Abdominal	2	0	7	<0.2
Inpatient	38	F	Surgical drain	Drains	38	0	57					15
Inpatient	63	M	Peritoneal fluid	Abdominal	0	1	8	1.1				8										150		82				2
Inpatient	49	F	Pleural fluid	Pleural	0	1	8															152		854				4.9
Inpatient	57	M	Pleural fluid	Pleural	0	1	8															49		1064				5.6
Inpatient	29	M	Surgical drain	Drains	18	4	28					35		3.6						1						74
Emergency Department	57	M	Peritoneal fluid	Abdominal	0	1	8	2.6				21												148				4.5
Inpatient	68	M	Surgical drain	Drains	0	1	69							0.4
Inpatient	58	M	Pleural fluid	Pleural	0	1	8																	170				3.2
Inpatient	78	F	Pleural fluid	Pleural	6	0	29																							177
Emergency Department	63	F	Peritoneal fluid	Abdominal	0	0	7	1
Inpatient	55	M	Peritoneal fluid	Abdominal	0	1	8	0.7				43																1.4
Outpatient	63	F	Peritoneal fluid	Abdominal	0	0	7	1.2
Inpatient	56	M	Surgical drain	Drains	41	1	56					63
Outpatient	75	M	Peritoneal fluid	Abdominal	0	0	7	0.8
Outpatient	59	M	Peritoneal fluid	Abdominal	3	0	8	<0.2																				0.6
Inpatient	57	M	Peritoneal fluid	Abdominal	0	9	6	0.5
Inpatient	52	M	Peritoneal fluid	Abdominal	0	7	6	1.7
Inpatient	60	M	Peritoneal fluid	Abdominal	2	0	8	<0.2																				0.4
Inpatient	52	F	Peritoneal fluid	Abdominal	0	4	6	0.2
Inpatient	24	F	Peritoneal fluid	Abdominal	1	0	8	0.3																				1
Outpatient	58	M	Pleural fluid	Pleural	3	4	10			50
Outpatient	78	F	Peritoneal fluid	Abdominal	0	0	10			20
Outpatient	70	M	Peritoneal fluid	Abdominal	0	8	9			19
Outpatient	62	M	Peritoneal fluid	Abdominal	3	3	9			40
Inpatient	60	M	Peritoneal fluid	Abdominal	0	3	6	0.5
Inpatient	44	F	Surgical drain	Drains	86	0	56					162
Inpatient	55	M	Peritoneal fluid	Abdominal	1	0	8	1.2																				2.9
Outpatient	63	F	Peritoneal fluid	Abdominal	1	0	8	0.9																				2.2
Outpatient	75	M	Peritoneal fluid	Abdominal	1	0	8	0.6																				1.5
Inpatient	46	M	JP drain	Drains	6	0	54					67331
Outpatient	28	M	Right lavage; container 5	Respiratory secretions	1	0	8																	317				0.2
Inpatient	55	M	Peritoneal fluid	Abdominal	0	0	8	<0.2																				0.4
Inpatient	62	F	Peritoneal fluid	Abdominal	0	0	8	0.4																				1.7
Outpatient	62	F	Peritoneal fluid	Abdominal	0	0	8	0.5																				1.1
Inpatient	63	M	JP drain	Drains	28	0	66							0.5
Outpatient	63	M	Peritoneal fluid	Abdominal	0	0	8	0.6																				1.8
Outpatient	63	F	Peritoneal fluid	Abdominal	0	0	8	0.8																				1.8
Outpatient	58	F	Cyst cavity	Cyst	0	0	28																			66913
Outpatient	75	M	Peritoneal fluid	Abdominal	0	0	8	0.7																				1.5
Emergency Department	47	M	Peritoneal fluid	Abdominal	1	1	6	0.5
Inpatient	3	M	Pleural fluid	Pleural	1	0	28																							134
Emergency Department	63	F	Peritoneal fluid	Abdominal	1	1	6	1.3
Emergency Department	40	M	Peritoneal fluid	Abdominal	0	0	8	2.4																143				4.4
Inpatient	30	F	Peritoneal fluid	Abdominal	0	1	6	2.2
Emergency Department	45	M	Peritoneal fluid	Abdominal	0	1	6	<0.2
Inpatient	36	M	Pleural fluid	Pleural	97	1	27																	2948	Hemolysis					170
Emergency Department	46	F	Peritoneal fluid	Abdominal	0	1	6	2.7
Inpatient	55	M	JP drain	Drains	393	5	53					63
Inpatient	49	F	Peritoneal fluid	Abdominal	0	1	6	0.8
Inpatient	76	F	Peritoneal fluid	Abdominal	20	0	27					16203														170993
Emergency Department	49	F	Peritoneal fluid	Abdominal	0	1	6	2.6
Inpatient	39	F	Peritoneal fluid	Abdominal	0	0	8	<0.2				779																0.9
Inpatient	52	M	Peritoneal fluid	Abdominal	0	13	7	1.8																				3.2
Inpatient	47	F	Pleural fluid	Pleural	0	5	7															178		95				4.9
Inpatient	1	F	Pericardial fluid	Pericardial	0	4	7	1.7														109		299				3.6
Emergency Department	66	F	Peritoneal fluid	Abdominal	0	3	7	1.8																				3.5
Inpatient	58	F	Peritoneal fluid	Abdominal	0	1	6	2.4
Inpatient	52	F	Pleural fluid	Pleural	0	3	7															144		119				2.1
Inpatient	78	M	Surgical drain	Drains	100	3	52					216
Inpatient	60	M	Peritoneal fluid	Abdominal	0	2	7	0.6																				1.2
Inpatient	76	M	Peritoneal fluid	Abdominal	0	1	6	1.4
Inpatient	54	M	JP drain	Drains	508	0	51					79	Hemolysis
Outpatient	60	F	Pleural fluid	Pleural	0	1	6	1.8
Inpatient	57	M	Peritoneal fluid	Abdominal	3	0	6	<0.2
Inpatient	55	F	Peritoneal fluid	Abdominal	0	2	7	<0.2																59				1.2
Inpatient	77	F	Pleural fluid	Pleural	0	2	7																	166				3.7
Inpatient	59	M	Peritoneal fluid	Abdominal	0	2	7	0.4														119						1.4
Inpatient	59	M	Peritoneal fluid	Abdominal	5	1	7																					3.4
Inpatient	29	M	Peritoneal fluid	Abdominal	3	1	7	1				3603										106		169				2.2
Outpatient	61	M	Peritoneal fluid	Abdominal	0	1	9			20
Outpatient	72	M	Peritoneal fluid	Abdominal	0	0	9			48
Inpatient	68	F	Surgical drain	Drains	24	1	26					148500																		239
Inpatient	46	F	Surgical drain	Drains	100	0	51					126
Inpatient	68	M	Peritoneal fluid	Abdominal	20	56	64							49
Inpatient	68	M	JP drain	Drains	258	2	49					387
Outpatient	56	F	Peritoneal fluid	Abdominal	2	1	7	0.8																				1.6
Emergency Department	35	M	Peritoneal fluid	Abdominal	2	1	7	2.7																177				5
Emergency Department	75	M	Pleural fluid	Pleural	2	1	7															121		238				3
Inpatient	23	F	Peritoneal fluid	Abdominal	0	0	6	<0.2
Inpatient	76	F	JP drain	Drains	41	0	26					19128														84852
Inpatient	32	M	Pleural fluid	Pleural	2	1	7					32												1417				4.9
Emergency Department	46	F	Peritoneal fluid	Abdominal	1	1	7	1.1																				2.4
Outpatient	57	M	Peritoneal fluid	Abdominal	1	1	7	1																				1.9
Inpatient	59	M	Peritoneal fluid	Abdominal	0	0	6	0.3
Inpatient	72	M	Pericardial fluid	Pericardial	1	1	7											88				129		205				4.5
Emergency Department	62	F	Peritoneal fluid	Abdominal	0	0	6	<0.2
Inpatient	84	M	Surgical drain	Drains	1	1	23																							26
Inpatient	60	F	Pleural fluid	Pleural	0	1	22											12												44
Inpatient	48	M	Peritoneal fluid	Abdominal	0	1	7	0.3																				0.7
Inpatient	49	F	Peritoneal fluid	Abdominal	0	1	7	1.1																				2.8
Outpatient	56	F	Peritoneal fluid	Abdominal	0	1	7	1.5																				2.7
Inpatient	58	M	Peritoneal fluid	Abdominal	0	1	7	1.2																				1.9
Outpatient	59	M	Peritoneal fluid	Abdominal	0	1	7	1.3																				2.7
Outpatient	63	F	Peritoneal fluid	Abdominal	0	1	7	1.1																				2.6
Outpatient	67	F	Peritoneal fluid	Abdominal	0	0	6	1
Outpatient	64	M	Peritoneal fluid	Abdominal	0	1	7	0.4																				1.2
Outpatient	65	M	Peritoneal fluid	Abdominal	0	1	7	0.4																				1.3
Outpatient	69	M	Peritoneal fluid	Abdominal	0	0	6	1.2
Outpatient	65	M	Peritoneal fluid	Abdominal	0	1	7	0.4																				1.5
Inpatient	67	F	Peritoneal fluid	Abdominal	0	1	7	1.8																				3.3
Emergency Department	75	M	Peritoneal fluid	Abdominal	0	0	6	0.8
Outpatient	71	F	Peritoneal fluid	Abdominal	0	1	7	2.6																				6.2
Outpatient	82	F	Peritoneal fluid	Abdominal	0	1	7	0.5																				1.4
Inpatient	40	M	Pancreatic fluid	Pancreatic	1	0	24					41328														69084
Inpatient	59	M	Pleural fluid	Pleural	0	1	7	1.6																103				3
Inpatient	63	M	Peritoneal fluid	Abdominal	0	1	7	0.6				16										180		82				1
Outpatient	29	F	Surgical drain	Drains	0	3	21					13420		2.5												81589
Inpatient	61	F	Pleural fluid	Pleural	0	1	7															138		162				4.4
Inpatient	58	M	Peritoneal fluid	Abdominal	0	7	4	1.6
Outpatient	70	M	Peritoneal fluid	Abdominal	0	8	8			9
Outpatient	55	M	Peritoneal fluid	Abdominal	0	6	8			30
Inpatient	66	M	Pleural fluid	Pleural	0	1	7															63		122				1.7
Inpatient	80	M	JP drain	Drains	26	0	49					31
Inpatient	75	M	Peritoneal fluid	Abdominal	0	1	7	2.3														147						3.6
Inpatient	38	M	Peritoneal fluid	Abdominal	0	3	4	0.9
Inpatient	76	M	Pleural fluid	Pleural	0	1	7															106		517				4.2
Emergency Department	53	M	Peritoneal fluid	Abdominal	0	3	4	0.8
Emergency Department	54	M	Peritoneal fluid	Abdominal	0	3	4	<0.2
Inpatient	49	F	IR drain	Drains	9	1	21																			263
Inpatient	77	F	Pleural fluid	Pleural	0	1	7															169		108				4.4
Inpatient	30	F	Peritoneal fluid	Abdominal	5	2	4	1.8
Emergency Department	38	F	Pleural fluid	Pleural	0	1	7	2.9										116						231				4.4
Inpatient	38	M	Peritoneal fluid	Abdominal	0	2	4	0.8
Inpatient	40	M	Peritoneal fluid	Abdominal	0	2	4	1
Emergency Department	58	F	Pleural fluid	Pleural	0	1	8															113
Inpatient	63	F	Peritoneal fluid	Abdominal	2	0	7	0.8																				1.8
Emergency Department	56	M	Peritoneal fluid	Abdominal	4	1	4	1.4
Inpatient	36	M	Surgical drain	Drains	171	0	48					21
Inpatient	54	M	Peritoneal fluid	Abdominal	2	1	4	1.1
Inpatient	53	F	Surgical drain	Drains	81	0	48					20
Outpatient	63	F	Peritoneal fluid	Abdominal	2	0	7	0.9																				2.1
Inpatient	69	M	Peritoneal fluid	Abdominal	2	0	7	<0.2																				0.6
Inpatient	3	M	Pleural fluid	Pleural	2	0	7															<2		4950				3.2
Inpatient	65	M	Peritoneal fluid	Abdominal	1	1	4	0.5
Emergency Department	69	M	Peritoneal fluid	Abdominal	1	1	4	0.5
Inpatient	27	F	Pericardial fluid	Pericardial	2	0	7											32				104		330				3.2
Inpatient	31	F	Peritoneal fluid	Abdominal	0	26	20					10		22.6												13
Inpatient	80	M	Peritoneal fluid	Abdominal	0	10	7	1.4														87
Outpatient	76	F	Peritoneal fluid	Abdominal	1	0	7	0.5																				1.3
Inpatient	40	M	Pancreatic cyst	Pancreatic	35	0	48					74466
Inpatient	50	M	Peritoneal fluid	Abdominal	0	1	4	<0.2
Inpatient	35	F	IR drain	Drains	3	0	22					<3																		<9
Inpatient	59	F	Peritoneal fluid	Abdominal	0	1	4	<0.2
Inpatient	61	F	Peritoneal fluid	Abdominal	0	0	7	2.8																				4.6
Emergency Department	63	F	Peritoneal fluid	Abdominal	0	0	7	0.5																				1.8
Emergency Department	61	M	Peritoneal fluid	Abdominal	0	1	4	1.4
Outpatient	75	M	Peritoneal fluid	Abdominal	0	0	7	0.5																				1.3
Inpatient	3	M	Pleural fluid	Pleural	1	0	22																	84						35
Inpatient	51	M	Pericardial fluid	Pericardial	0	0	7											75				104		172				4.3
Inpatient	64	F	Peritoneal fluid	Abdominal	0	1	4	0.5
Emergency Department	24	F	Peritoneal fluid	Abdominal	0	0	7	1				46												141				2.6
Inpatient	68	M	Pleural fluid	Pleural	0	1	21															65		255				4.3		61
Inpatient	> 89	M	Pleural fluid	Pleural	24	5	6															68		225				3.8
Inpatient	61	M	JP drain	Drains	78	1	47					57
Emergency Department	72	F	Peritoneal fluid	Abdominal	0	1	4	0.6
Inpatient	74	M	Peritoneal fluid	Abdominal	0	1	4	2.2
Emergency Department	59	F	Pleural fluid	Pleural	16	5	6															82		1668				3.7
Outpatient	33	M	Pancreatic cyst	Pancreatic	2	0	21																							<9
Emergency Department	47	M	Peritoneal fluid	Abdominal	0	5	6	0.4														98						1
Outpatient	52	M	Peritoneal fluid	Abdominal	5	2	8			5
Inpatient	61	M	Peritoneal fluid	Abdominal	3	0	4	1.1
Inpatient	41	F	Surgical drain	Drains	108	0	47					757
Inpatient	68	M	Pleural fluid	Pleural	0	4	6	2.5														242		241				4.7
Inpatient	75	F	Pleural fluid	Pleural	14	3	6																	865				4.5
Inpatient	4	F	Pleural fluid	Pleural	4	3	6															114		497				2.9
Inpatient	0	M	Pleural fluid	Pleural	45	5	19															106								107
Emergency Department	58	M	Peritoneal fluid	Abdominal	0	3	6																	48				1.2
Inpatient	49	F	IR drain	Drains	6	1	20																			96
Inpatient	48	M	Pleural fluid	Pleural	9	2	6																	749				5
Inpatient	62	M	Peri-nephric	Dialysate	0	1	19																							68
Inpatient	30	M	Pleural fluid	Pleural	6	2	6															98		510				3.9
Inpatient	58	M	Surgical drain	Drains	0	3	18																							72
Outpatient	63	M	Pleural fluid	Pleural	2	2	6															311		252				6
Outpatient	58	M	Peritoneal fluid	Abdominal	1	2	6	0.7																				1.8
Outpatient	71	F	Peritoneal fluid	Abdominal	1	2	6	1.6																				2.9
Inpatient	35	F	Pericardial fluid	Pericardial	1	2	6											113				94		628				4.6
Emergency Department	67	M	Peritoneal fluid	Abdominal	3	0	18	0.9				35										99		89		32		3		130
Outpatient	41	M	Peritoneal fluid	Abdominal	1	1	8			150
Emergency Department	38	M	Peritoneal fluid	Abdominal	1	2	6	<0.2				26																0.5
Emergency Department	86	M	Pleural fluid	Pleural	0	2	6					9										182		339				3.8
Inpatient	19	F	Pleural fluid	Pleural	38	1	6															45		674				4.1
Inpatient	63	M	Surgical drain	Drains	13	2	17					228																		197
Inpatient	40	M	Pleural fluid	Pleural	4	1	6															82		140				2.4
Outpatient	51	M	Peritoneal fluid	Abdominal	3	1	6	0.3																				1.1
Inpatient	81	M	Pericardial fluid	Pericardial	3	1	6											47				108		218				4
Inpatient	55	M	Peritoneal fluid	Abdominal	2	1	6	0.4																				1.4
Inpatient	63	F	Peritoneal fluid	Abdominal	0	0	4	1.1
Outpatient	57	F	Peritoneal fluid	Abdominal	2	1	6	1.4																				2.5
Inpatient	9	M	Pleural fluid	Pleural	2	1	6	2.1														108		919				4.3
Inpatient	59	F	Biliary fluid	Hepatic	0	35	19																			25
Inpatient	53	M	Peritoneal fluid	Abdominal	41	0	19					74														57
Inpatient	56	F	Peritoneal fluid	Abdominal	2	1	6	0.3				31																1.5
Outpatient	57	F	Peritoneal fluid	Abdominal	1	0	8			17
Emergency Department	37	M	Peritoneal fluid	Abdominal	1	1	6	0.3																				0.9
Outpatient	63	M	Peritoneal fluid	Abdominal	1	1	6	1.1																				2.3
Outpatient	45	M	Peritoneal fluid	Abdominal	0	1	6	0.3																				1
Outpatient	51	F	Peritoneal fluid	Abdominal	0	1	6	0.2																				0.7
Outpatient	31	F	Peritoneal fluid	Abdominal	1	1	17																							236
Inpatient	57	M	JP drain	Drains	74	1	18																			49500
Inpatient	38	F	JP drain	Drains	44	1	44					1757
Inpatient	70	M	Peritoneal fluid	Abdominal	308	0	44					4181
Inpatient	55	F	Peritoneal fluid	Abdominal	0	1	6	1.3																				4.4
Outpatient	57	M	Peritoneal fluid	Abdominal	0	1	6	1.5																				2.6
Outpatient	64	M	Peritoneal fluid	Abdominal	0	1	6	0.4																				1.2
Inpatient	3	M	Pleural fluid	Pleural	0	0	17																							104
Inpatient	57	M	Peritoneal fluid	Abdominal	0	4	3	<0.2
Emergency Department	55	F	Peritoneal fluid	Abdominal	0	1	6	1.3																73				4.5
Outpatient	62	M	Pleural fluid	Pleural	0	1	6															88		182				4.8
Emergency Department	> 89	M	Pleural fluid	Pleural	0	1	6															124		66				2.7
Inpatient	64	F	Pericardial fluid	Pericardial	0	1	6											93				97		327				4.4
Inpatient	50	M	Pleural fluid	Pleural	0	1	6															102		202				3.6
Emergency Department	55	M	Peritoneal fluid	Abdominal	7	2	3	0.7
Inpatient	35	F	Peritoneal fluid	Abdominal	3	2	3	1.8
Inpatient	50	F	Surgical drain	Drains	57	0	43					27
Inpatient	59	M	Pleural fluid	Pleural	0	1	6															115		301				1.5
Outpatient	65	M	Pleural fluid	Pleural	0	1	6															111		268				4.7
Inpatient	41	F	Peritoneal fluid	Abdominal	0	10	16	1.3				54										73		459		24		2.4		107
Inpatient	58	M	Peritoneal fluid	Abdominal	1	2	3	<0.2
Inpatient	76	M	Pleural fluid	Pleural	0	1	6															165		144				2.8
Inpatient	61	M	Peritoneal fluid	Abdominal	1	2	3	0.5
Inpatient	74	F	Peritoneal fluid	Abdominal	1	2	3	1.3
Inpatient	72	F	Pleural fluid	Pleural	0	1	6					30												250				3.8
Inpatient	58	M	Pleural fluid	Pleural	0	1	6																	466				2.8
Inpatient	70	M	Pleural fluid	Pleural	50	8	16					7										152		876				2.2		45
Inpatient	49	M	Pleural fluid	Pleural	0	1	6	3.1				61						91				87		218		14		6.3
Outpatient	62	F	Peritoneal fluid	Abdominal	0	2	3	0.3
Emergency Department	55	M	Peritoneal fluid	Abdominal	5	1	3	0.3
Inpatient	45	F	Peritoneal fluid	Abdominal	4	1	3	0.8
Emergency Department	32	F	Peritoneal fluid	Abdominal	3	1	3	0.2
Emergency Department	46	F	Peritoneal fluid	Abdominal	1	1	3	1.4
Inpatient	47	F	Peritoneal fluid	Abdominal	1	1	3	0.3
Outpatient	53	M	Pleural fluid	Pleural	0	7	7			15
Inpatient	54	F	Pleural fluid	Pleural	2	2	14					11										86		384				4.5		27
Outpatient	49	M	Peritoneal fluid	Abdominal	0	5	7			6
Outpatient	52	F	Peritoneal fluid	Abdominal	0	1	7			88
Inpatient	50	M	Peritoneal fluid	Abdominal	1	1	3	0.2
Inpatient	68	M	Pericardial fluid	Pericardial	11	0	6											53				107		172				3.8
Outpatient	75	M	Peritoneal fluid	Abdominal	3	0	6	0.8																				1.4
Outpatient	38	F	Peritoneal fluid	Abdominal	2	0	6																					0.6
Outpatient	60	M	Peritoneal fluid	Abdominal	2	0	6	1.2																				2.8
Outpatient	68	F	Peritoneal fluid	Abdominal	2	0	6	0.6																				1.4
Outpatient	75	M	Peritoneal fluid	Abdominal	2	0	6	0.7																				1.6
Outpatient	75	M	Peritoneal fluid	Abdominal	2	0	6	0.8																				1.6
Outpatient	63	F	Peritoneal fluid	Abdominal	1	0	6	1																				2.1
Outpatient	63	F	Peritoneal fluid	Abdominal	1	0	6	0.6																				2
Outpatient	67	M	Pleural fluid	Pleural	0	1	14															164		187				3.9		10
Inpatient	> 89	F	Pleural fluid	Pleural	1	0	6															147		101				2.2
Emergency Department	36	F	Peritoneal fluid	Abdominal	0	1	3	1.2
Inpatient	39	M	Peritoneal fluid	Abdominal	0	1	3	1.6
Inpatient	24	F	Peritoneal fluid	Abdominal	1	0	6	0.6				62																1.4
Outpatient	38	F	Peritoneal fluid	Abdominal	0	0	6	<0.2																				0.6
Inpatient	49	M	Peritoneal fluid	Abdominal	0	1	3	0.5
Outpatient	50	M	Peritoneal fluid	Abdominal	0	0	6	<0.2																				0.7
Inpatient	58	F	Peritoneal fluid	Abdominal	0	0	6	<0.2																				0.8
Emergency Department	72	M	Surgical drain	Drains	1	0	17					81840														593422
Emergency Department	61	M	Peritoneal fluid	Abdominal	0	0	6	<0.2																				0.8
Outpatient	62	F	Peritoneal fluid	Abdominal	0	0	6	0.5																				1.3
Outpatient	62	F	Peritoneal fluid	Abdominal	0	0	6	0.2																				0.9
Outpatient	63	F	Peritoneal fluid	Abdominal	0	0	6	1																				2.4
Outpatient	63	F	Peritoneal fluid	Abdominal	0	0	6	0.8																				2.1
Inpatient	66	M	Peritoneal fluid	Abdominal	0	0	6	0.3																				1.3
Inpatient	63	M	Surgical drain	Drains	0	7	59					21090		8
Inpatient	52	F	Surgical drain	Drains	105	0	41					1057
Inpatient	69	M	Peritoneal fluid	Abdominal	0	0	6	0.9																				2
Inpatient	72	M	Peritoneal fluid	Abdominal	0	1	3	0.3
Inpatient	74	F	Peritoneal fluid	Abdominal	0	1	3	0.5
Outpatient	69	M	Peritoneal fluid	Abdominal	0	0	6	1																				2.1
Outpatient	71	M	Peritoneal fluid	Abdominal	0	0	6	0.2																				0.8
Outpatient	76	F	Peritoneal fluid	Abdominal	0	0	6	1.1																				3
Outpatient	76	F	Peritoneal fluid	Abdominal	0	0	6	0.5																				0.9
Outpatient	81	M	Peritoneal dialysis fluid	Dialysate	0	0	0									29				1.4
Inpatient	38	F	Peritoneal fluid	Abdominal	0	0	6	0.2																35				0.4
Emergency Department	63	F	Peritoneal fluid	Abdominal	0	0	6	0.9																71				2.1
Inpatient	71	M	Peritoneal fluid	Abdominal	2	0	3	0.4
Inpatient	65	F	Pericardial fluid	Pericardial	0	0	6											50				97		199				3.7
Inpatient	49	F	Pleural fluid	Pleural	0	0	6															132		152				2.5
Inpatient	55	F	Peritoneal fluid	Abdominal	1	0	3	0.3
Inpatient	68	F	Peritoneal fluid	Abdominal	0	1	14	1.8														145		124		7		2.9		53
Outpatient	55	M	Peritoneal fluid	Abdominal	1	0	3	<0.2
Inpatient	59	M	Peritoneal fluid	Abdominal	1	0	3	0.6
Outpatient	68	F	Pleural fluid	Pleural	0	0	6															159		162				4.5
Inpatient	32	F	Pleural fluid	Pleural	0	0	6					27												185				3.3
Inpatient	31	F	Surgical drain	Drains	29	0	41					12
Inpatient	63	F	Pleural fluid	Pleural	0	0	6																	333				1.9
Inpatient	68	M	Peritoneal fluid	Abdominal	1	0	3	<0.2
Inpatient	73	F	Peritoneal fluid	Abdominal	0	0	6	1.4														185						2.5
Outpatient	53	M	Surgical drain	Drains	0	1	14																							125
Outpatient	32	M	Peritoneal fluid	Abdominal	0	12	4	0.7																				1.2
Emergency Department	40	M	Peritoneal fluid	Abdominal	0	0	3	1.1
Inpatient	56	M	JP drain	Drains	23	4	40					8
Inpatient	83	M	JP drain	Drains	30	3	40					1372
Outpatient	63	F	Peritoneal fluid	Abdominal	0	1	7			151
Outpatient	64	M	Peritoneal fluid	Abdominal	0	1	7			55
Outpatient	63	M	Pleural fluid	Pleural	0	1	7			85
Emergency Department	48	M	Peritoneal fluid	Abdominal	0	0	3	0.7
Inpatient	34	M	Peritoneal fluid	Abdominal	0	10	4	0.3																				1.2
Inpatient	55	M	Peritoneal fluid	Abdominal	0	10	4	1.2				<3												105				2.9
Emergency Department	52	M	Peritoneal fluid	Abdominal	0	0	3	<0.2
Inpatient	> 89	F	IR drain	Drains	92	1	58							1.4
Inpatient	56	F	Surgical drain	Drains	55	1	40					34
Inpatient	58	M	Peritoneal fluid	Abdominal	0	6	4	0.4																				0.5
Emergency Department	58	M	Peritoneal fluid	Abdominal	0	5	4	0.6				25												56				0.9
Emergency Department	47	M	Peritoneal fluid	Abdominal	0	4	4	0.8																				1.5
Inpatient	27	F	Surgical drain	Drains	98	0	40					46
Outpatient	58	F	Peritoneal fluid	Abdominal	0	0	3	1.3
Inpatient	68	F	Pleural fluid	Pleural	30	3	4																	818				4.2
Inpatient	59	M	Peritoneal fluid	Abdominal	0	0	3	0.2
Inpatient	52	M	Peritoneal fluid	Abdominal	0	3	4	0.7																				2
Inpatient	58	M	Peritoneal fluid	Abdominal	0	3	4	0.7				33																1.8
Emergency Department	61	F	Peritoneal fluid	Abdominal	0	0	3	<0.2
Inpatient	55	M	Peritoneal fluid	Abdominal	29	2	4	0.6																				1.6
Inpatient	63	M	Pleural fluid	Pleural	6	2	4																	1459				3.9
Inpatient	82	M	Peritoneal fluid	Abdominal	3	1	39	1				78
Inpatient	54	F	Pleural fluid	Pleural	3	2	4															226		185				3.7
Inpatient	29	F	Pleural fluid	Pleural	2	2	4															88		240				3.2
Inpatient	57	M	Peritoneal fluid	Abdominal	1	2	4	2																				3.4
Emergency Department	58	M	Peritoneal fluid	Abdominal	0	2	4																					0.8
Emergency Department	13	M	Pericardial fluid	Pericardial	0	2	4											83				73		369				4.6
Inpatient	55	M	Pleural fluid	Pleural	0	2	4															76		137				3
Outpatient	73	M	JP drain	Drains	9	0	16																			86586
Emergency Department	76	M	Peritoneal fluid	Abdominal	0	0	3	2
Emergency Department	80	M	Peritoneal fluid	Abdominal	1	8	2	0.6
Inpatient	17	M	Pleural fluid	Pleural	0	2	4																	440				3.4
Outpatient	41	M	Peritoneal fluid	Abdominal	0	0	7			113
Inpatient	48	F	Peritoneal fluid	Abdominal	0	2	4	0.7														89						2.3
Inpatient	62	M	Pleural fluid	Pleural	13	1	4															47		1344				3.2
Outpatient	56	M	Peritoneal fluid	Abdominal	1	3	2	1
Emergency Department	32	F	Peritoneal fluid	Abdominal	7	1	4	2.2																2959				4.4
Inpatient	29	M	Surgical drain	Drains	10	2	56							2
Outpatient	71	M	Pleural fluid	Pleural	6	1	4															120		79				2.1
Inpatient	75	M	Pleural fluid	Pleural	4	1	4															130		123				1.4
Outpatient	81	M	Peritoneal dialysis fluid	Dialysate	0	0	0									28				1.4
Outpatient	64	M	Pleural fluid	Pleural	1	0	14																							108
Inpatient	69	M	JP drain	Drains	195	1	36					281
Inpatient	0	F	Peritoneal fluid	Abdominal	0	6	13					12				12				1.4						89				464
Outpatient	58	M	Surgical drain	Drains	4	1	36					819
Inpatient	36	F	Surgical drain	Drains	89	0	36					29
Outpatient	58	M	Peritoneal fluid	Abdominal	1	1	4	1.3																				2
Outpatient	59	M	Peritoneal fluid	Abdominal	1	1	4	1.5																				3.1
Outpatient	59	M	Peritoneal fluid	Abdominal	1	1	4	1.1																				2.4
Inpatient	49	F	Surgical drain	Drains	54	1	34					92
Emergency Department	50	F	Pleural fluid	Pleural	0	2	13															90		470				4.5		51
Inpatient	0	F	Pleural fluid	Pleural	3	1	13																							68
Outpatient	57	F	Pleural fluid	Pleural	1	2	6			1464
Inpatient	69	M	Pleural fluid	Pleural	1	1	4															143		428				4.2
Inpatient	41	F	Surgical drain	Drains	192	0	34					795
Outpatient	74	M	Pleural fluid	Pleural	1	1	4															100		162				5
Inpatient	57	F	Peritoneal fluid	Abdominal	1	1	13	0.5														89		113				1.3		124
Outpatient	59	M	Peritoneal fluid	Abdominal	0	1	4	1.2																				2.5
Outpatient	59	M	Peritoneal fluid	Abdominal	0	1	4	1.2																				2.8
Outpatient	61	M	Peritoneal fluid	Abdominal	0	1	4	0.3																				1.1
Inpatient	43	M	Peritoneal fluid	Abdominal	0	1	2	2
Emergency Department	45	M	Peritoneal fluid	Abdominal	0	1	2	0.8
Emergency Department	63	F	Peritoneal fluid	Abdominal	0	1	4	1																				2.3
Outpatient	64	M	Peritoneal fluid	Abdominal	0	1	4	0.8																				2.2
Outpatient	64	F	Peritoneal fluid	Abdominal	0	1	4	1.4																				3.2
Outpatient	64	M	Peritoneal fluid	Abdominal	0	1	4	0.4																				1.1
Inpatient	72	F	Peritoneal fluid	Abdominal	0	1	4																					2
Outpatient	83	F	Peritoneal fluid	Abdominal	26	1	6			86
Outpatient	29	F	Peritoneal fluid	Abdominal	0	1	6			13
Inpatient	69	F	Pleural fluid	Pleural	0	1	4																	2778				3.8
Inpatient	54	M	Peritoneal fluid	Abdominal	0	1	2	1.1
Emergency Department	37	M	Peritoneal fluid	Abdominal	0	1	4	0.4																47				0.7
Inpatient	70	M	Pleural fluid	Pleural	0	1	4															75		165				3.8
Inpatient	65	M	Pleural fluid	Pleural	0	1	4															103		129				1.2
Inpatient	3	M	Pleural fluid	Pleural	3	0	13																	84						94
Inpatient	3	M	Surgical drain	Drains	2	0	13																							76
Inpatient	53	M	Pleural fluid	Pleural	0	1	4	1.5														103		79				2.9
Outpatient	59	M	Peritoneal fluid	Abdominal	0	1	2	1.4
Inpatient	56	F	Surgical drain	Drains	93	0	34					41
Emergency Department	44	F	Pleural fluid	Pleural	0	1	4	2.1				58										106		721				3.6
Inpatient	63	M	Pleural fluid	Pleural	0	1	4	1.3				81										126		106		112		2.1
Outpatient	61	M	Pleural fluid	Pleural	0	1	4					68										58		84				4.5
Inpatient	78	M	Peritoneal fluid	Abdominal	0	1	2	2.5
Outpatient	78	M	Peritoneal fluid	Abdominal	0	1	2	2.3
Inpatient	> 89	F	Peritoneal fluid	Abdominal	0	1	2	2
Outpatient	57	F	Peritoneal fluid	Abdominal	0	1	6			16
Emergency Department	63	M	Pleural fluid	Pleural	0	1	4					39										102		348				4.4
Emergency Department	24	F	Peritoneal fluid	Abdominal	2	0	2	0.7
Inpatient	78	F	IR drain	Drains	0	10	56							9.7
Inpatient	11	M	Peritoneal fluid	Abdominal	0	0	13																							21
Inpatient	44	F	Pericardial fluid	Pericardial	0	1	4											70				110		979				4.6
Outpatient	1	M	Peritoneal dialysis fluid	Dialysate	0	0	0									25				1.3
Inpatient	67	F	Peritoneal fluid	Abdominal	19	2	12	1.9																1313		38		3.3		53
Inpatient	51	M	Pleural fluid	Pleural	0	1	4							0.5										611				3
Outpatient	51	M	Pleural fluid	Pleural	0	1	4															108		268				4.1
Emergency Department	62	M	Peritoneal fluid	Abdominal	0	1	4	0.5														121						1.2
Outpatient	32	F	Peritoneal fluid	Abdominal	1	0	2	<0.2
Emergency Department	39	F	Peritoneal fluid	Abdominal	1	0	2	0.4
Outpatient	47	F	Peritoneal fluid	Abdominal	1	0	2	0.7
Emergency Department	53	M	Peritoneal fluid	Abdominal	1	0	2	0.3
Emergency Department	54	F	Peritoneal fluid	Abdominal	1	0	2	0.2
Inpatient	6	M	Pleural fluid	Pleural	39	1	12	0.6										17				91		1299				1.1		65
Inpatient	58	F	Peritoneal fluid	Abdominal	1	0	2	0.2
Inpatient	55	F	Pleural fluid	Pleural	0	1	4															79		403				3.1
Emergency Department	62	M	Pleural fluid	Pleural	0	1	4															91		336				3.1
Inpatient	62	F	Peritoneal fluid	Abdominal	1	0	2	<0.2
Outpatient	63	F	Peritoneal fluid	Abdominal	1	0	2	0.4
Inpatient	65	M	Pleural fluid	Pleural	0	1	4															105		72				1
Inpatient	46	F	Surgical drain	Drains	62	0	34					76
Inpatient	71	M	Pleural fluid	Pleural	0	1	4															106		178				3.2
Inpatient	45	F	Surgical drain	Drains	43	0	34					75
Inpatient	47	F	Pleural fluid	Pleural	1	8	11											122						93		4		4.6		157
Outpatient	76	F	Pleural fluid	Pleural	0	1	4															103		462				4.7
Inpatient	7	M	Peritoneal dialysis fluid	Dialysate	0	0	0									34				1.3
Inpatient	83	F	Pleural fluid	Pleural	0	1	4															203		168				3.9
Emergency Department	58	F	Pleural fluid	Pleural	0	1	4																	403				3.9
Outpatient	58	F	Peritoneal fluid	Abdominal	0	1	6			27
Inpatient	23	F	Peritoneal fluid	Abdominal	0	0	2	1.2
Inpatient	63	M	JP drain	Drains	56	5	54							4.5
Inpatient	40	M	Peritoneal fluid	Abdominal	0	0	2	0.3
Outpatient	44	M	Peritoneal fluid	Abdominal	0	0	2	2.4
Emergency Department	47	F	Peritoneal fluid	Abdominal	0	0	2	0.6
Outpatient	59	M	Peritoneal fluid	Abdominal	3	0	4	<0.2																				0.6
Outpatient	63	F	Peritoneal fluid	Abdominal	2	0	4	0.8																				2.1
Outpatient	52	F	Peritoneal fluid	Abdominal	0	0	2	1.5
Inpatient	29	F	Surgical drain	Drains	90	1	33					195
Emergency Department	55	F	Peritoneal fluid	Abdominal	0	0	2	0.7
Emergency Department	55	F	Peritoneal fluid	Abdominal	0	0	2	0.9
Outpatient	63	M	Peritoneal fluid	Abdominal	2	0	4	<0.2																				0.4
Inpatient	64	M	Peritoneal fluid	Abdominal	2	0	4	<0.2																				0.6
Inpatient	59	F	Peritoneal fluid	Abdominal	0	0	2	0.4
Outpatient	76	F	Peritoneal fluid	Abdominal	2	0	4	0.6																				1.5
Inpatient	63	M	Pleural fluid	Pleural	60	4	11					73										72		585	Hemolysis			4.7		52
Inpatient	65	M	Peritoneal fluid	Abdominal	2	0	4	<0.2																30				0.3
Inpatient	59	M	Pleural fluid	Pleural	2	0	4															151		339				1.4
Outpatient	63	F	Pleural fluid	Pleural	1	0	4	1																				2.1
Emergency Department	64	M	Peritoneal fluid	Abdominal	1	0	4	<0.2																45				0.9
Emergency Department	36	M	Peritoneal fluid	Abdominal	1	0	4	2														90						3.9
Emergency Department	73	M	Peritoneal fluid	Abdominal	0	0	2	<0.2
Outpatient	43	M	Pleural fluid	Pleural	0	1	11															112		130				1.8		51
Inpatient	23	F	Peritoneal fluid	Abdominal	0	0	4	0.3																				1
Emergency Department	68	M	Peritoneal fluid	Abdominal	0	6	1	0.4
Outpatient	43	F	Peritoneal fluid	Abdominal	0	0	4	2.1																				3.8
Outpatient	47	F	Peritoneal fluid	Abdominal	0	0	4	0.7																				2.1
Inpatient	44	F	Surgical drain	Drains	43	1	33					283
Outpatient	50	M	Peritoneal fluid	Abdominal	0	0	4	<0.2																				0.7
Outpatient	52	F	Peritoneal dialysis fluid	Dialysate	0	0	0									17				1.2
Inpatient	54	F	Peritoneal fluid	Abdominal	0	0	4	<0.2																				0.4
Inpatient	55	F	Peritoneal fluid	Abdominal	2	1	1	0.8
Inpatient	34	F	Surgical drain	Drains	87	0	33					27
Outpatient	83	F	Peritoneal fluid	Abdominal	1	0	6			10
Outpatient	79	M	Peritoneal fluid	Abdominal	0	0	6			6
Outpatient	> 89	M	Peritoneal fluid	Abdominal	0	0	6			78
Outpatient	68	F	Pleural fluid	Pleural	0	0	6			19
Inpatient	55	F	Peritoneal fluid	Abdominal	0	0	4	0.9																				3.4
Inpatient	55	F	Peritoneal fluid	Abdominal	0	0	4	0.6																				2.2
Inpatient	25	F	Surgical drain	Drains	45	0	33					29
Outpatient	53	M	Peritoneal fluid	Abdominal	1	1	1	0.8
Inpatient	62	M	Peritoneal fluid	Abdominal	0	0	4	<0.2																				0.5
Inpatient	50	M	Peritoneal fluid	Abdominal	0	1	11	<0.2				34												32		115		0.5		49
Outpatient	62	F	Peritoneal fluid	Abdominal	0	0	4	0.3																				1
Inpatient	53	F	Peritoneal fluid	Abdominal	23	4	12					25		2.8												74
Outpatient	39	M	Peritoneal fluid	Abdominal	0	1	4			19
Outpatient	51	M	Peritoneal fluid	Abdominal	0	1	4			26
Outpatient	55	F	Peritoneal fluid	Abdominal	0	1	4			68
Outpatient	69	F	Peritoneal fluid	Abdominal	0	1	4			22
Outpatient	62	F	Peritoneal fluid	Abdominal	0	0	4	0.4																				1.1
Outpatient	63	F	Peritoneal fluid	Abdominal	0	0	4	1																				2.1
Inpatient	50	M	Peritoneal fluid	Abdominal	0	1	1	0.3
Outpatient	63	M	Peritoneal fluid	Abdominal	0	0	4	0.7																				2.1
Inpatient	59	M	Peritoneal fluid	Abdominal	0	1	1	1.4
Inpatient	63	F	Peritoneal fluid	Abdominal	0	1	1	2.4
Outpatient	67	F	Peritoneal fluid	Abdominal	0	0	4	0.8																				1.9
Outpatient	69	M	Peritoneal fluid	Abdominal	0	0	4	1																				2.1
Outpatient	69	M	Peritoneal fluid	Abdominal	0	0	4	0.7																				2
Inpatient	73	M	Peritoneal fluid	Abdominal	0	0	4	0.9				11																2
Inpatient	73	M	Peritoneal fluid	Abdominal	0	0	4	0.5				6												47		6		1.3
Inpatient	3	M	Pleural fluid	Pleural	1	0	11																							72
Inpatient	57	M	Pleural fluid	Pleural	0	0	4					107										136		298		100		3.4
Inpatient	64	F	Pleural fluid	Pleural	0	0	4																	85				5.1
Outpatient	59	F	Peritoneal fluid	Abdominal	2	0	1	0.3
Inpatient	38	F	Peritoneal fluid	Abdominal	0	0	4	0.4																55				0.8
Emergency Department	68	F	Peritoneal fluid	Abdominal	2	0	1	0.5
Emergency Department	58	F	Peritoneal fluid	Abdominal	0	0	4	1.3																68				3
Outpatient	45	F	Pleural fluid	Pleural	0	0	4															94		187				4
Outpatient	75	F	Peritoneal fluid	Abdominal	0	1	4			28
Outpatient	73	M	Peritoneal fluid	Abdominal	4	0	12																			50257
Inpatient	63	M	Pleural fluid	Pleural	0	0	4	0.4				38										132		84				1.1
Inpatient	48	M	Pleural fluid	Pleural	0	0	4															79		248				2
Inpatient	63	F	Pleural fluid	Pleural	0	0	4															97		165				2.5
Outpatient	63	F	Pleural fluid	Pleural	0	0	4															98		107				3.5
Inpatient	0	M	Peritoneal fluid	Abdominal	0	0	11																					0.5		69
Inpatient	63	F	Peritoneal fluid	Abdominal	1	0	1	0.8
Inpatient	69	M	JP drain	Drains	5	3	32					36
Inpatient	62	M	Peritoneal fluid	Abdominal	0	0	4	0.2														128						1
Inpatient	35	F	Peritoneal fluid	Abdominal	10	1	10	1.7				50										<2		517		29		3.1		46
Inpatient	67	F	Pleural fluid	Pleural	0	0	4															100		320				5
Inpatient	40	M	IR drain	Drains	0	0	12																			101959
Inpatient	69	M	JP drain	Drains	117	2	53							1.7
Inpatient	> 89	F	Pleural fluid	Pleural	0	0	4	1.6				35						29						96				2.5
Inpatient	65	F	Pleural fluid	Pleural	0	0	4											39						63				2.6
Inpatient	55	F	IR drain	Drains	15	1	32					15
Outpatient	2	M	Peritoneal dialysis fluid	Dialysate	0	0	0									24				1.1
Inpatient	80	M	Pleural fluid	Pleural	0	0	4											25						93				2.4
Outpatient	67	M	Pleural fluid	Pleural	0	0	4																	85				2.8
Outpatient	60	F	Peritoneal fluid	Abdominal	2	1	10	0.3																				1		64
Outpatient	47	F	Peritoneal fluid	Abdominal	0	0	1	0.6
Emergency Department	53	M	Peritoneal fluid	Abdominal	0	0	1	<0.2
Emergency Department	40	M	Peritoneal fluid	Abdominal	1	11	3	0.9																				1.7
Emergency Department	68	M	Peritoneal fluid	Abdominal	0	6	3																					0.9
Inpatient	38	M	Peritoneal fluid	Abdominal	0	5	3	1																78				1.7
Emergency Department	51	F	Peritoneal fluid	Abdominal	0	5	3	0.2														91						0.6
Inpatient	64	F	Surgical drain	Drains	112	0	32					18
Emergency Department	57	M	Peritoneal fluid	Abdominal	0	4	3	0.4																				1.1
Inpatient	58	M	Peritoneal fluid	Abdominal	0	4	3	0.4																				1.8
Inpatient	68	M	Peritoneal fluid	Abdominal	0	1	10	2.2																		11		3.5		36
Emergency Department	57	M	Peritoneal fluid	Abdominal	0	4	3	<0.2																26				0.4
Inpatient	49	M	Pleural fluid	Pleural	0	4	3															70		2552				3.3
Inpatient	14	F	Pleural fluid	Pleural	35	4	9																							36
Inpatient	55	F	Pleural fluid	Pleural	7	3	3															98		372				2.9
Emergency Department	59	M	Pleural fluid	Pleural	7	3	3															60		531				2.6
Inpatient	58	M	Peritoneal fluid	Abdominal	7	1	9															100						7.3		73
Outpatient	53	M	Peritoneal fluid	Abdominal	0	0	4			57
Outpatient	58	M	Peritoneal fluid	Abdominal	0	1	9	0.6																				1.7		40
Inpatient	54	F	Peritoneal fluid	Abdominal	6	2	6	1.7														189
Inpatient	53	M	Peritoneal fluid	Abdominal	2	2	0	0.4
Inpatient	47	F	Pleural fluid	Pleural	1	3	3							2.2								176		419				4.1
Emergency Department	58	M	Peritoneal fluid	Abdominal	0	2	0	<0.2
Inpatient	70	M	Peritoneal fluid	Abdominal	0	3	3	0.4																				1
Inpatient	59	F	Peritoneal fluid	Abdominal	6	1	0	<0.2
Inpatient	68	F	Surgical drain	Drains	91	0	32					26
Inpatient	71	M	Peritoneal fluid	Abdominal	0	3	3	0.7																				1.2
Inpatient	57	M	Peritoneal fluid	Abdominal	2	1	0	2
Inpatient	35	F	Peritoneal fluid	Abdominal	3	2	3	2.2				20																3.8
Inpatient	30	F	Surgical drain	Drains	74	0	32					57
Inpatient	50	M	Peritoneal fluid	Abdominal	1	2	3	<0.2																				0.6
Inpatient	57	M	Peritoneal fluid	Abdominal	1	2	3	1.1																				1.7
Inpatient	29	M	JP drain	Drains	12	3	11					40														64
Inpatient	52	F	Peritoneal fluid	Abdominal	1	1	0	<0.2
Inpatient	67	M	Pleural fluid	Pleural	1	2	3															73		51				1.4
Outpatient	44	F	Pleural fluid	Pleural	1	2	3															93		184				5
Inpatient	49	F	Peritoneal fluid	Abdominal	1	2	3	1.3														79						2.8
Outpatient	66	M	Peritoneal fluid	Abdominal	0	0	4			10
Outpatient	2	M	Peritoneal dialysis fluid	Dialysate	0	0	0									33				1.1
Inpatient	60	M	JP drain	Drains	5	36	51							33.5
Outpatient	40	M	Peritoneal fluid	Abdominal	1	1	3			29
Inpatient	37	F	Peritoneal fluid	Abdominal	0	2	3	<0.2																				0.9
Inpatient	39	F	Peritoneal fluid	Abdominal	0	2	3	<0.2																				0.5
Inpatient	62	M	Peritoneal fluid	Abdominal	0	0	9					7										154		45		9				43
Inpatient	49	F	Peritoneal fluid	Abdominal	0	2	3	0.7																				1.7
Inpatient	55	M	Peritoneal fluid	Abdominal	0	1	6	0.7																235
Outpatient	2	M	Peritoneal dialysis fluid	Dialysate	0	0	0									32				1.1
Inpatient	30	F	Peritoneal fluid	Abdominal	0	2	3	1.8																199				3.5
Inpatient	49	M	Pleural fluid	Pleural	19	1	3															12		1950				1.1
Emergency Department	69	F	Pleural fluid	Pleural	13	1	3															151		355				6.3
Inpatient	78	M	Pleural fluid	Pleural	0	0	9																							<9
Outpatient	0.2	M	Peritoneal dialysis fluid	Dialysate	0	0	0									36				1
Outpatient	69	F	Peritoneal fluid	Abdominal	1	1	3			10
Emergency Department	40	M	Peritoneal fluid	Abdominal	3	0	0	1.9
Inpatient	23	F	Peritoneal fluid	Abdominal	2	0	0	0.5
Emergency Department	24	F	Peritoneal fluid	Abdominal	2	0	0	0.8
Inpatient	0	M	Pleural fluid	Pleural	2	1	3																					1.5
Inpatient	50	M	Peritoneal fluid	Abdominal	1	1	3	<0.2																				0.7
Outpatient	58	M	Peritoneal fluid	Abdominal	1	1	3	1.2																				1.9
Outpatient	83	F	Pleural fluid	Pleural	0	1	3			38
Inpatient	10	F	CSF (cerebrospinal fluid)	CSF	0	0	3			6
Outpatient	66	M	Peritoneal fluid	Abdominal	2	4	2			49
Outpatient	51	M	Peritoneal fluid	Abdominal	1	2	2			19
Emergency Department	53	M	Peritoneal fluid	Abdominal	2	0	0	<0.2
Outpatient	62	M	Peritoneal fluid	Abdominal	1	1	3	1.3																				2.4
Outpatient	64	M	Peritoneal fluid	Abdominal	1	1	3	0.6																				2.1
Outpatient	65	M	Peritoneal fluid	Abdominal	1	1	2			6
Outpatient	70	F	Peritoneal fluid	Abdominal	1	1	3	0.5																				1.2
Outpatient	69	M	Peritoneal fluid	Abdominal	0	1	2			112
Outpatient	58	M	Peritoneal fluid	Abdominal	0	0	2			48
Inpatient	68	F	JP drain	Drains	40	2	11					2167														6527
Outpatient	71	F	Peritoneal fluid	Abdominal	1	1	3	1.3																				3
Inpatient	47	M	JP drain	Drains	13	2	10					101														215
Inpatient	60	M	Surgical drain	Drains	141	2	31					4578
Inpatient	73	M	Peritoneal fluid	Abdominal	1	1	3	0.5																				1.4
Inpatient	51	M	Surgical drain	Drains	98	0	31					6
Inpatient	46	F	Peritoneal fluid	Abdominal	0	18	8	1																114		11		2.5		46
Inpatient	28	F	Surgical drain	Drains	77	0	31					14
Inpatient	14	M	Pleural fluid	Pleural	3	4	8																							41
Inpatient	73	M	Pleural fluid	Pleural	166	1	8																							18
Inpatient	47	F	Surgical drain	Drains	3	1	8																							106
Inpatient	61	F	Surgical drain	Drains	66	0	31					25
Inpatient	49	M	Pleural fluid	Pleural	1	1	3															88		222				6.2
Inpatient	40	F	Surgical drain	Drains	80	0	30					31
Outpatient	0.7	F	Peritoneal dialysis fluid	Dialysate	0	0	0									13				1
Outpatient	74	M	JP drain	Drains	0	47	47							42.1
Inpatient	13	F	Surgical drain	Drains	8	1	10					68														23
Outpatient	65	M	Pleural fluid	Pleural	1	1	3															31		1213				3.9
Outpatient	59	F	Surgical drain	Drains	14	1	44							1.1
Outpatient	2	M	Peritoneal dialysis fluid	Dialysate	0	0	0									22				1
Inpatient	31	F	Surgical drain	Drains	56	0	30					25
Inpatient	61	F	Surgical drain	Drains	34	0	10					120														222
Outpatient	31	F	Pancreatic fluid	Pancreatic	0	3	29					10
Inpatient	58	F	JP drain	Drains	0	2	29					101
Outpatient	68	M	Pleural fluid	Pleural	1	1	3															97		215				4.4
Inpatient	30	F	Surgical drain	Drains	55	0	29					22
Inpatient	38	F	Surgical drain	Drains	44	0	29					2672
Inpatient	43	F	Surgical drain	Drains	30	0	29					639
Inpatient	66	M	Peritoneal fluid	Abdominal	1	0	29					12
Inpatient	56	M	Surgical drain	Drains	60	2	40							1.8
Outpatient	55	F	Surgical drain	Drains	18	2	28					11
Inpatient	39	F	Surgical drain	Drains	112	1	28					34
Inpatient	47	F	Surgical drain	Drains	96	0	28					35
Inpatient	25	F	Surgical drain	Drains	52	0	28					31
Inpatient	3	M	Pleural fluid	Pleural	1	1	3																	979				5.5
Inpatient	57	M	Surgical drain	Drains	245	3	27					24
Inpatient	44	M	JP drain	Drains	11	3	27					151
Inpatient	29	F	Surgical drain	Drains	41	1	27					94
Inpatient	41	M	Surgical drain	Drains	71	0	27					24
Inpatient	40	F	Surgical drain	Drains	23	0	27					53
Inpatient	59	F	Peritoneal fluid	Abdominal	12	1	9					168								1.2						1243
Inpatient	21	M	Pleural fluid	Pleural	1	1	3																	399				4.1
Inpatient	81	F	JP drain	Drains	33	5	26					31
Inpatient	72	M	JP drain	Drains	228	1	26					7238
Inpatient	74	F	Peritoneal fluid	Abdominal	0	1	8	1.6				9										168		112		15		3.2		28
Inpatient	69	M	Surgical drain	Drains	162	0	26					164
Inpatient	69	M	Surgical drain	Drains	65	0	26					141
Outpatient	53	F	Peritoneal fluid	Abdominal	0	0	9																			7
Inpatient	51	M	JP drain	Drains	23	2	24					4158
Inpatient	49	F	Surgical drain	Drains	96	1	24					38
Inpatient	32	F	Surgical drain	Drains	97	0	24					78
Inpatient	40	F	Surgical drain	Drains	71	0	24					54
Inpatient	13	F	Peritoneal fluid	Abdominal	0	1	8	1.5				18												150		17				52
Inpatient	27	F	Surgical drain	Drains	39	3	23					126
Inpatient	72	F	JP drain	Drains	16	2	23					7
Inpatient	63	F	Surgical drain	Drains	153	1	23					19
Inpatient	63	F	Surgical drain	Drains	97	1	23					19
Inpatient	42	F	Surgical drain	Drains	74	1	23					22
Inpatient	53	F	Surgical drain	Drains	29	1	23					21
Inpatient	62	M	JP drain	Drains	13	1	23					267
Inpatient	56	F	Surgical drain	Drains	88	0	23					15
Inpatient	81	F	JP drain	Drains	26	5	22					40
Emergency Department	20	M	Pleural fluid	Pleural	1	1	3											70						1350				5.9
Inpatient	69	M	JP drain	Drains	52	2	22					133
Inpatient	65	F	JP drain	Drains	12	1	22					29
Inpatient	38	F	Surgical drain	Drains	137	0	22					15
Inpatient	39	F	Surgical drain	Drains	43	0	22					33
Inpatient	6	M	Peritoneal fluid	Abdominal	0	0	8	0.7																						57
Inpatient	60	F	JP drain	Drains	44	9	21					34
Outpatient	2	M	Peritoneal dialysis fluid	Dialysate	0	0	0									32				1
Outpatient	58	F	Pleural fluid	Pleural	1	1	3																	136				4.5
Inpatient	77	F	JP drain	Drains	88	2	21					14
Inpatient	35	F	Surgical drain	Drains	44	1	21					49
Inpatient	38	F	Surgical drain	Drains	37	1	21					26
Inpatient	6	M	Peritoneal fluid	Abdominal	0	0	0									41				0.9
Inpatient	39	F	Surgical drain	Drains	49	0	21					28
Inpatient	36	F	Surgical drain	Drains	30	0	21					14
Inpatient	55	M	Biliary fluid	Hepatic	7	3	37							3.5
Inpatient	68	M	JP drain	Drains	96	6	20					54
Inpatient	46	F	JP drain	Drains	20	3	20					25
Outpatient	63	F	Pericardial fluid	Pericardial	71	2	20					23
Inpatient	34	F	Surgical drain	Drains	143	1	20					46
Inpatient	51	F	Surgical drain	Drains	60	1	20					192
Inpatient	54	F	Surgical drain	Drains	29	0	20					60
Inpatient	51	F	JP drain	Drains	3	0	20					8151
Inpatient	76	M	Surgical drain	Drains	45	2	34							1.7
Outpatient	59	M	JP drain	Drains	2	0	34							0.4
Outpatient	28	M	Pancreatic fluid	Pancreatic	2	0	20					206343
Outpatient	60	M	Synovial fluid	Synovial fluid	1	0	20					25
Inpatient	13	F	Peritoneal fluid	Abdominal	9	4	8					98								0.5						34
Inpatient	60	F	JP drain	Drains	18	9	19					33
Inpatient	59	M	Pleural fluid	Pleural	1	1	3																	146				3.4
Inpatient	69	M	Surgical drain	Drains	54	3	19					173
Inpatient	62	F	Surgical drain	Drains	44	1	19					92
Inpatient	26	F	Surgical drain	Drains	35	1	19					16
Inpatient	45	F	Surgical drain	Drains	13	1	19					68
Outpatient	28	M	BAL fluid	Respiratory secretions	0	0	8											<4						387				0.3		<9
Inpatient	49	M	Surgical drain	Drains	4	3	8					71														107
Inpatient	26	F	Surgical drain	Drains	14	0	19					9
Outpatient	72	M	Surgical drain	Drains	9	0	19					34704
Emergency Department	45	M	Peritoneal fluid	Abdominal	0	1	3	<0.2																				0.8
Inpatient	49	M	Peritoneal fluid	Abdominal	0	1	3	1.1																				2
Inpatient	45	F	Surgical drain	Drains	49	0	18					11
Inpatient	56	F	Peritoneal fluid	Abdominal	0	1	3	1																				1.9
Inpatient	53	M	JP drain	Drains	22	2	8					41														37
Outpatient	54	M	JP drain	Drains	0	0	18					193314
Inpatient	68	M	Surgical drain	Drains	49	2	17					107
Inpatient	0.7	M	Pericardial fluid	Pericardial	0	0	8											97						253						89
Inpatient	51	M	Surgical drain	Drains	75	1	17					10
Inpatient	72	M	JP drain	Drains	53	1	17					466
Inpatient	49	F	Surgical drain	Drains	21	1	17					154
Inpatient	55	F	JP drain	Drains	21	1	17					17
Outpatient	69	M	Surgical drain	Drains	10	1	17					6
Inpatient	41	F	Surgical drain	Drains	6	1	17					6
Inpatient	67	M	Pleural fluid	Pleural	0	0	8																							<9
Inpatient	69	M	JP drain	Drains	0	1	17					23
Inpatient	36	F	Surgical drain	Drains	42	0	17					17
Inpatient	61	F	Surgical drain	Drains	25	0	17					36
Inpatient	29	M	JP drain	Drains	1	1	8					76														133
Outpatient	59	M	Peritoneal fluid	Abdominal	0	1	3	0.4																				1
Outpatient	60	M	Peritoneal fluid	Abdominal	0	1	3	0.5																				1.7
Inpatient	62	M	JP drain	Drains	50	3	16					106
Inpatient	57	M	Surgical drain	Drains	16	3	16					27
Inpatient	54	F	Surgical drain	Drains	16	2	16					7
Inpatient	31	F	Surgical drain	Drains	76	1	16					17
Inpatient	34	F	Surgical drain	Drains	69	1	16					34
Inpatient	36	M	Surgical drain	Drains	68	1	16					30
Inpatient	72	F	JP drain	Drains	10	1	16					11
Inpatient	68	F	Surgical drain	Drains	26	0	16					57
Inpatient	72	F	Peritoneal fluid	Abdominal	8	6	7	2				4										91		1321		5				68
Outpatient	0.3	M	Peritoneal dialysis fluid	Dialysate	0	0	0									37				0.9
Outpatient	60	M	Peritoneal fluid	Abdominal	0	1	3	0.3																				1.2
Inpatient	60	F	Peritoneal fluid	Abdominal	0	1	3	0.6																				1.9
Inpatient	70	M	JP drain	Drains	169	6	14					21
Inpatient	80	M	JP drain	Drains	162	2	27							1.2
Outpatient	65	M	Peritoneal fluid	Abdominal	0	1	3	1.2																				2.3
Inpatient	67	M	Surgical drain	Drains	62	3	14					36
Inpatient	17	M	Pleural fluid	Pleural	7	1	7																							32
Inpatient	46	M	Surgical drain	Drains	70	2	14					32
Outpatient	82	F	Peritoneal fluid	Abdominal	0	1	3	0.4																				1.5
Inpatient	47	F	Surgical drain	Drains	152	1	14					34
Inpatient	37	F	Surgical drain	Drains	29	1	14					38
Inpatient	59	F	JP drain	Drains	26	1	14					3
Inpatient	29	F	Surgical drain	Drains	12	1	14					71
Inpatient	43	F	Surgical drain	Drains	64	0	14					14
Inpatient	39	F	Surgical drain	Drains	5	0	14					27
Outpatient	82	F	Peritoneal fluid	Abdominal	0	1	3	0.6																				1.9
Inpatient	60	F	JP drain	Drains	0	7	13					5
Outpatient	0.5	F	Peritoneal dialysis fluid	Dialysate	0	0	0									22				0.9
Inpatient	61	M	JP drain	Drains	4	3	13					9
Inpatient	46	M	Surgical drain	Drains	155	2	13					32
Inpatient	32	F	JP drain	Drains	49	2	13					196
Inpatient	47	M	Surgical drain	Drains	25	2	13					19
Outpatient	83	F	Peritoneal fluid	Abdominal	0	1	3	0.5																				1.7
Inpatient	57	M	Pleural fluid	Pleural	5	1	7																							35
Inpatient	30	F	Surgical drain	Drains	50	1	13					43
Inpatient	30	F	JP drain	Drains	49	1	13					100
Inpatient	47	F	Surgical drain	Drains	48	1	13					36
Inpatient	58	M	JP drain	Drains	32	1	13					36
Inpatient	40	F	Surgical drain	Drains	20	1	13					27
Inpatient	71	M	JP drain	Drains	14	1	13					48
Inpatient	45	F	Surgical drain	Drains	11	1	13					12
Outpatient	83	F	Peritoneal fluid	Abdominal	0	1	3	0.2																				1.8
Inpatient	72	M	Abdominal	Abdominal	363	0	13					<3
Inpatient	62	F	Surgical drain	Drains	57	0	13					1072
Inpatient	56	M	JP drain	Drains	54	1	26							1.2
Inpatient	43	F	Surgical drain	Drains	37	0	13					28
Inpatient	40	F	Surgical drain	Drains	34	0	13					70
Inpatient	56	F	JP drain	Drains	114	6	24							4.6
Inpatient	60	F	Surgical drain	Drains	15	3	12					14
Inpatient	42	M	JP drain	Drains	3	3	12					223
Inpatient	59	F	IR drain	Drains	35	17	23							16.2
Inpatient	27	F	JP drain	Drains	44	2	12					136
Inpatient	60	F	JP drain	Drains	9	2	12					23
Inpatient	65	F	Surgical drain	Drains	55	1	12					24
Inpatient	30	F	Surgical drain	Drains	32	1	12					101
Inpatient	39	F	JP drain	Drains	21	1	12					30
Inpatient	68	M	Surgical drain	Drains	41	17	22							16.2
Outpatient	32	F	JP drain	Drains	0	1	12					96
Inpatient	36	F	Surgical drain	Drains	49	0	12					23
Inpatient	62	F	Surgical drain	Drains	45	0	12					30
Inpatient	22	F	Surgical drain	Drains	39	0	12					162
Inpatient	32	F	Surgical drain	Drains	22	0	12					39
Inpatient	55	F	IR drain	Drains	11	0	12					86376
Outpatient	76	F	Surgical drain	Drains	32	1	22							0.7
Inpatient	59	F	Peritoneal fluid	Abdominal	0	1	3	2.1				222																4.6
Inpatient	53	M	JP drain	Drains	0	1	3					10														9		3
Inpatient	19	M	Pleural fluid	Pleural	1	1	7											85						263				4.7		24
Inpatient	43	M	JP drain	Drains	12	3	11					82
Outpatient	49	F	Pleural fluid	Pleural	1	1	7					43						62				101		261		18		3.2		29
Inpatient	52	F	JP drain	Drains	11	2	11					51
Inpatient	72	M	JP drain	Drains	2	2	11					21
Inpatient	55	F	JP drain	Drains	84	1	11					20
Inpatient	47	F	Surgical drain	Drains	43	1	11					24
Inpatient	51	F	Surgical drain	Drains	38	1	11					80
Inpatient	55	F	Surgical drain	Drains	36	1	11					60
Inpatient	38	F	Surgical drain	Drains	26	1	11					62
Inpatient	28	F	Surgical drain	Drains	23	1	11					13
Inpatient	32	F	Surgical drain	Drains	22	1	11					73
Inpatient	40	F	Surgical drain	Drains	16	1	11					30
Inpatient	65	F	Surgical drain	Drains	15	1	11					31
Inpatient	44	F	JP drain	Drains	10	1	11					24
Inpatient	49	F	Surgical drain	Drains	10	1	11					58
Inpatient	55	F	JP drain	Drains	7	1	11					10
Inpatient	68	M	Peritoneal fluid	Abdominal	0	1	7													1.3										31
Inpatient	37	F	Surgical drain	Drains	20	0	11					13
Inpatient	59	F	Surgical drain	Drains	15	0	11					103
Inpatient	27	F	Surgical drain	Drains	11	0	11					64
Inpatient	60	F	JP drain	Drains	0	7	10					6
Emergency Department	63	F	Peritoneal fluid	Abdominal	0	1	3	<0.2																41				0.5
Inpatient	76	F	Surgical drain	Drains	39	3	10					66
Inpatient	73	M	JP drain	Drains	0	0	8					11														6
Inpatient	43	F	JP drain	Drains	5	25	22							22
Inpatient	3	M	Pleural fluid	Pleural	1	0	7	0.9																165				1.6		51
Inpatient	49	F	Surgical drain	Drains	176	1	10					39
Inpatient	32	F	Surgical drain	Drains	69	1	10					170
Inpatient	64	F	Surgical drain	Drains	52	1	10					19
Inpatient	41	M	Surgical drain	Drains	37	1	10					23
Inpatient	43	F	Surgical drain	Drains	35	1	10					16
Inpatient	55	F	JP drain	Drains	31	1	10					24
Inpatient	31	F	Surgical drain	Drains	28	1	10					20
Inpatient	61	F	Surgical drain	Drains	22	1	10					28
Inpatient	3	M	Pleural fluid	Pleural	1	0	7															103								49
Inpatient	22	F	Surgical drain	Drains	17	1	10					82
Inpatient	43	F	Surgical drain	Drains	17	1	10					310
Inpatient	46	F	JP drain	Drains	17	1	10					8
Inpatient	62	F	Surgical drain	Drains	14	1	10					44
[truncated: 753 more rows]
