# Supplementary material for: Data on interference indices in body fluid specimens submitted for clinical laboratory analysis
Source: Data Brief. 2020 Mar 10;30:105408. doi: 10.1016/j.dib.2020.105408 (PMC7114902; doi:10.1016/j.dib.2020.105408)
Supplement: Supplementary file 1 [file mmc1.zip › Supplemental_File_2.xlsx]

## Sheet: Plasma
Hemolysis Index	Icteric Index	Lipemia Index	Albumin (g/dL)	Albumin Indice(s) exceeded?	Alkaline phosphatase (U/L)	Alkaline phosphatase indice(s) exceeded?s	Amylase (U/L)	Amylase indice(s) exceeded?	Bilirubin, total (mg/dL)	Bilirubin,total indice(s) exceeded?	BUN (mg/dL)	BUN indice(s) exceeded?	Cholesterol (mg/dL)	Cholesterol indice(s) exceeded?	Creatinine (mg/dL)	Creatinine indice(s) exceeded?	Glucose (mg/dL)	Glucose indice(s) exceeded?	Lactate dehydrogenase (U/L)	Lactate dehydrogenase indice(s) exceeded?	Lipase (U/L)	Lipase indice(s) exceeded?	Total protein (g/dL)	Total protein indice(s) exceeded?	Triglyceride (mg/dL)	Triglyceride indice(s) exceeded?
187	4	1367	Unable to report	Lipemia	70				Unable to report	Lipemia	Unable to report	Lipemia			0.6		Unable to report	Lipemia					6.3
786	1	1218	3.4	Lipemia	Unable to report	Hemolysis			0.2	Lipemia	14	Lipemia			<0.1		334	Lipemia					Unable to report	Hemolysis
504	4	893	Unable to report	Lipemia	Unable to report	Hemolysis			<0.1		9				0.4		385						Unable to report	Hemolysis
732	0	799									13				0.1		363
15	18	26	3.2		235				13.5		8				0.7		102						5.5		282
202	6	9	1.6		265		53		5.1		13				0.7		134				12		3.6		179
76	1	561									7				0.6		586
749	3	670									10				0.2		363				36
495	1	470									12				0.3		373
68	0	466									23				0.7		682
167	0	438									25				0.5		130
226	1	381									12				0.6		153
50	0	338									35				0.9		179
341	1	336									13				1		491
3751	0	377									Unable to report	Hemolysis			Unable to report	Hemolysis
784	0	334									12				0.9		369
136	0	331	4.3		135				0.6		14				0.9		110						7.7
3184	0	327	Unable to report	Hemolysis	Unable to report	Hemolysis			Unable to report	Hemolysis	Unable to report	Hemolysis			Unable to report	Hemolysis	Unable to report	Hemolysis					Unable to report	Hemolysis
756	0	307									12				1		361
57	0	293									22				0.5		107
1052	0	296	Unable to report	Hemolysis	Unable to report	Hemolysis			Unable to report	Hemolysis													Unable to report	Hemolysis
824	0	279									12				Unable to report	Hemolysis	418
662	1	277									7				0.7		151
45	1	274									13				0.8		292
124	0	289	4.2		109				0.1		17				0.4		86						7.2
866	0	269									4				Unable to report	Hemolysis	186
279	0	259									9				0.5		294
83	0	273	3.8		141				0.1		11				0.5		107						6
151	1	244									40				1.7		153
499	0	244									8				0.5		143
29	1	231									60				3		338
2095	0	220									Unable to report	Hemolysis			Unable to report	Hemolysis	Unable to report	Hemolysis
121	1	236									15				1.3
194	1	217									14				0.6		327
301	1	226	4.1												0.8
133	0	209									26				0.8		336
2093	0	256	Unable to report	Hemolysis	Unable to report	Hemolysis			Unable to report	Hemolysis	Unable to report	Hemolysis			Unable to report	Hemolysis	Unable to report	Hemolysis	Unable to report	Hemolysis			Unable to report	Hemolysis
16	1	206									10				1.2		83
37	1	204									57				2.9		317
24	1	207	1.1		60				0.6		63				3.3		346						5.2
10	0	196									89				5		94
8	0	193									17				1.2		100
32	1	197									13				0.8
47	1	192									50				2.4		236
99	1	203	4.2		82				0.3		18				1		115						7.4
93	1	189									9				1		117
130	1	190																					7.2
188	1	189	3.8		97				0.7		18				1.1		103						5.6
556	0	187	4.2						0.6						0.5
86	1	180	4.6												1
34	1	164									96				2		146
38	3	184	0.8		89				2.1														4.6
50	0	163									78				2.5		105
23	0	159									10				0.7		211
28	21	173	2.4		89				15.8		55				1.9		173						5.7
34	1	158									49				2.2		202
91	0	172	3.5		90				0.1		24				1.4		119		Unable to report	Hemolysis			7.8
18	5	13	3.1		199		21		4		9		151		0.7		89				32		6.6		190
11	5	6	3.9		191		1459		4.8		7				0.7		154				2706		6.7		97
101	5	153									59				1
106	1	152													0.8
71	1	152													0.4
84	13	158	4.7		61				9.9		7				0.7		91						7.6
287	0	158	2.7		131				0.2		9				0.7		228						6.3
20	1	146									106				2.8		150
184	1	144			103				0.7		24				0.7		125
24	1	144									10				0.7		364
77	1	142									14				1.1		107
34	2	151	1.3		97				1.4						1.9								4.7
11	4	9											218				88								143
23	2	138									8				0.7		240
1425	0	140	Unable to report	Hemolysis											Unable to report	Hemolysis
45	0	138									37				1		143
9	4	12							2.7				194		1.1										108
19	0	147	2.8		183				0.2		11				0.3		103						4.9
1142	0	136									Unable to report	Hemolysis			Unable to report	Hemolysis	Unable to report	Hemolysis
3	4	16									41		153		1.6		118								77
320	0	141	4.1		67				0.2		24				0.9		129						6.4
164	0	141	3.8		119				0.2		17				0.7		212						6.7
90	1	137	4.3		70				0.3		32				1.6		302						8.3
10	0	132			82										8.7
39	1	131									20				0.8		87
156	1	129									16				0.9		307
0	0	129									25				0.7		125
286	0	137	4.1		68				0.2		24				0.9		129						6.4
1099	0	136	Unable to report	Hemolysis	Unable to report	Hemolysis			Unable to report	Hemolysis	Unable to report	Hemolysis			Unable to report	Hemolysis	Unable to report	Hemolysis			Unable to report	Hemolysis	Unable to report	Hemolysis
104	0	127									21				0.7
0	0	170																	111
221	1	123									12				0.5		181
27	1	123									49				2.1		251
1091	0	123									Unable to report	Hemolysis			Unable to report	Hemolysis	Unable to report	Hemolysis
19	0	134	4.2								52				3								6.2
18	19	133	2.5		88				13.9		46				1.6		144						5.5
14	2	122									5				0.3		112
20	1	122									119				7.2		85
83	1	121									9				0.9		404
12	1	121									99				3.4		141
112	1	131	4.5		85				0.2		18				0.9		114						7.4
66	1	119									14				1		105
50	1	120									17				1.2
44	1	126																	219
9	0	119									144				6.9		169
13	1	118									90				3.8		263
42	1	116							0.2		21				0.6		98
38	1	128	3.7		90				0.4		10				0.6								6.4
0	0	116									29				0.8		138
35	1	114	1.5								10				0.3		115
25	0	112									13				0.1		102
0	0	112									17				0.6		82
47	4	124	4.8		74				3.5		9				0.8		91						7.8
19	1	111									47				2.1		233
429	1	124	4.5		52				0.3		21				0.9		75		Unable to report	Hemolysis			6.9
12	1	109									12				0.2		123
330	0	109									4				0.9		212
3	0	109									8				1		95
93	0	123	3.5		90				0.1		11				0.3		139						5.8
12	0	123	4.7		232				0.2		5				0.2		81						6.6
9	0	121	4.6		108				0.3												93		7.2
22	1	107									10				1.1		80
13	0	120	2.9		173				0.1		13				0.3		93						5
56	0	107									52				2.2		82
1298	0	113			Unable to report	Hemolysis					Unable to report	Hemolysis			Unable to report	Hemolysis			2250	Hemolysis
40	1	119	4.3		98				0.2		26				1.4		116		196				6.7
23	0	116			78				0.3		39		118		2.1		93						7.7
36	1	104									28				0.6		150
113	1	112																					7.8
24	1	111	3.9		71				0.2												59		6.5
13	0	104									17				0.5		144
64	3	7											163				86								50
16	0	104	4.2								18				0.6
79	1	103									12				0.6		140
16	1	103									19				1.1		114
11	1	103									8				0.4		93
186	0	103									10				0.9		81
4	0	103									32				1.1		116
119	1	102									37				1.1		154
2160	0	102									Unable to report	Hemolysis			Unable to report	Hemolysis	Unable to report	Hemolysis
39	1	109	4.3		96				0.3		19				0.9		218						7.8
20	1	101									71				3.1		330
47	1	108	4.5		98				0.2						0.8				277				8
51	0	108	4.4		189				<0.1		12				0.3		105						7.5
48	0	100									28				2.3		155
28	0	100									32				0.8		282
8	1	124											300
27	0	100									37				1.8		97
7	0	100									22				0.9		119
21	0	108	3.4		112				0.2		27				0.9		125						6.8
1029	1	99									Unable to report	Hemolysis			Unable to report	Hemolysis	Unable to report	Hemolysis
39	1	99									6				0.2		97
75	1	97			89				0.4		15				1.4		143
1951	0	107	Unable to report	Hemolysis	Unable to report	Hemolysis			Unable to report	Hemolysis	Unable to report	Hemolysis			Unable to report	Hemolysis	Unable to report	Hemolysis					Unable to report	Hemolysis
48	1	106	4.1		98				0.6		19				1.1		99		264				6.4
32	3	41											131												87
8	1	97									98				1.5		145
868	0	97									13				Unable to report	Hemolysis	361
22	3	7											177												65
75	1	104	4.5		123				0.2		9				0.9		142						6.7
9	1	104	4.3								16				1.1		121						6.9
0	1	104	4.2		276				0.8		17				1		95						7.6
7	0	102	2.9		126				0.1						0.7								6.8
24	0	96									14				0.8		83
0	1	96									23				2.1
47	1	101	4.1		103				0.3		21				1.2		112		250				6.2
215	1	94									16				1.2		762
153	1	94									29				1.2		106
28	0	101	3.1		72				0.2		10				0.7		93		241				5.6
46	1	100	3.8		58				0.4										310				6.7
63	0	94							0.2						0.8
20	0	99	3.6		95				0.2		15				0.6								6.9
259	0	98	4.1		123				0.2		18				1.1								8
17	3	29									10				0.3		95								159
3	0	94									23				0.6
17	3	10			76						18		116		1.1		117								123
37	0	93									15				1.2		111
45	0	93									5				0.2
147	1	96	4.7		218				0.6		9				0.3		99						6.9
82	1	92									11				0.7		250
233	0	92															49
10	1	92													0.8
2	0	92									28				0.7		136
62	1	91									18				1		119
58	1	91	4		91						38				2
54	1	91									6				0.7		127
26	0	96	3.3		148						77				2.7		83						5.5
66	1	90									27				0.9		434
17	0	96	2.1		78				0.3		28				1.1		290						4.4
51	0	94	3.1		57				0.6		15				1.1		113				31		5.9
53	0	90	4.2												0.9
119	1	89									18				1		101
17	2	99									28				1.4		127		1064
19	1	89									17				1.1		116
45	0	94	3.1		565				0.7		65				1.2		110						9.3
32	0	94	4		229				0.2		18				0.4		101						6.7
10	16	93	2.4		70				11.8		38				1.2		277						4.9
69	1	93	4.7		33		93		0.2		16				0.7		102				43		7.9
33	0	93	3.2		344						36				3.2		100						5.7
79	2	90	4.3		71				2		9				0.5		99						7.4
48	0	88									110				1.5
33	0	88													0.6
7	0	88									18				0.4		108
107	1	87									25				1.6
14	3	18	4.6		54								143		0.9										248
24	1	90	3.7		152				0.5		15				1.1		111						6.6
996	0	86									46				Unable to report	Hemolysis	192
32	0	86													1
22	0	86													1
0	0	86									7				0.7		93
16	1	84	3.2		121				0.4		13				0.9		431
15	1	84									59				2.8		127
121	0	90	4.1		74				0.3														7.6
718	0	84									53				1.6		115
58	1	89	4.3		87				0.3		13				1.2		157		Unable to report	Hemolysis			7.6
44	0	89	3.6		180				0.3		20				0.4		136						6.1
0	0	84									16				1		126
13	3	10									15		155		0.9		80								40
13	1	83									11				0.8		85
7	1	84									90				3.2		154		208
12	0	83									76				1.8		157
4	0	83									15				0.8		111
10	3	10									11		141		0.8		101								106
28	0	89	4.1		61				0.2		13				0.9		103						5.8
1	0	83									29				0.8		188
36	1	82									25				0.8		85
24	11	88	4.2		225				8.1		9				0.4		94						6.8
519	1	88	3.8		Unable to report	Hemolysis			0.5														Unable to report	Hemolysis
912	0	82									18				Unable to report	Hemolysis	108
461	0	82									29				1.3		297
169	0	82									19				0.7		82
38	1	93															77		260		22
11	0	82									27				0.8		156
20	5	81													1.4
223	1	81									23				1.1
80	1	81									31				1.3		277
70	1	81									41				1.8		163
66	1	81									8				0.7		80
23	1	81									13				1		107
165	0	88	3.8		64				0.2		6				0.6		92						7.3
22	1	81									19				1.3
636	0	81									70				6.9		171
298	0	81									7				0.5		87
88	1	86	4.2		58				0.3		19				0.7		96		Unable to report	Hemolysis			7.5
45	1	86	3.9		143				0.5		12				0.9		142		360				7.2
92	0	84							0.2		21				1		331		Unable to report	Hemolysis
114	1	88					37				13				1		117				23
23	1	80													0.7
8	1	80			99										9.1
14	1	126	4.1
13	1	126	4.4
10	1	126	4.2
0	1	80													1
625	0	80									41				2.1		111
28	1	86	4.2		51		226		0.3												47		7.4
526	0	80									46				1.1		181
65	0	80									19				0.8		108
32	1	82	5		110				0.9		15				1.2		84						7.8
0	0	80									87				1.9		111
155	0	82	4		44				0.3		11				0.7		116				63		6.5
71	1	79													0.8
22	1	81	3.6		109				0.5		25				1.2		116						5.6
10	3	4			45								120		0.9										56
14	1	79									18				0.9		91
36	0	81	3.7		54				0.3		11				0.9								6
23	0	79									22				0.9		96
53	0	84									55				1.8		150		Unable to report	Hemolysis
7	0	79									146				2.1		150
213	1	78													0.8
79	1	78	4.2												1.1
9	3	6									15		217		1		79								90
42	1	80	4.1		73				0.4		25				1		164		201				6.6
96	0	78							0.2						0.7
81	0	78									75				1.6		74
8	0	80	4.2		165						15				1								7.3
55	0	78													0.9
70	1	79	2.2		90				0.6		13				1.2		129						5.8
8	1	98	5.1
11	0	78									15				1		190
8	0	78									23				1		117
49	1	77									22				1.1
18	1	77									21				1.1		96
8	3	33	4.1		282				2.6		10				0.7		113						7.3		171
20	0	77									64				2.8		92
2	0	77			72										11.5
43	0	79	3.9		334				0.1		33				0.4		76						6.6
689	2	76									7				0.9		103
19	0	79	3.8		127						56				5.1		99		190				8.3
44	1	76									22				1.1		127
40	1	76									14				1
19	1	76	3.8								98				1.8		141
7	1	78	4.7		57				0.5		14				1.1		98						7.2
65	0	78	3.9		167				<0.1		15				0.3		91						6.5
8	3	6	4.1		73				1.7		14		265		1.2		84						6.8		74
7	1	90	4.8
22	0	76									19				0.3		88
20	0	76									12				0.9		120
9	1	77	1.8		276				0.8		43				0.6		134						5.1
101	6	76	4.2		124		44		5		4				0.9		99				62		7.7
2	0	76									15				0.6		100
98	1	76																					6.1
123	0	76	3.2		97				0.1		15				0.7		128						6
8	3	2									14		203		1		95								66
19	0	76									17				0.6		131				31
22	1	74									10		187		0.9
63	0	76	3.9		128				<0.1		15				0.7		452						7
7	3	7											169												56
16	1	83	4
739	1	74	4.4		Unable to report	Hemolysis			0.7		15				1.1		87		Unable to report	Hemolysis			Unable to report	Hemolysis
41	1	74	3.7		119				0.4		27				1.3		106						6.1
297	0	74	2.4								33				1.6		90
41	0	74									21				0.9		129
19	0	74									51				1.7		143
15	0	74									63				1.5		234
10	0	74									12				0.7		142
5	0	74									12				0.8
32	2	73									56				1.3		148
23	1	74	4.3		215				0.3		16				0.6		510						7.2
19	1	74	4.1		73				0.5		18				1.2		140		249				6.9
12	1	74	4.2		69				0.3		24				1.7								7.4
0	1	74	4		153				1.1		13				1.1		76		508				7.7
73	1	73	4.4		59		263		0.3		9				0.9		95				71		7.4
59	0	73	3.8		60				0.3		14				0.9								6.6
0	9	72	2.3		1258				7.6		30				3.8		101						5.5
39	1	72	3.5		107				0.2		24				1.5		92						6.4
18	1	72	4.1		82				0.6		33				0.6		119						6.6
17	1	72	1.7		115				0.8		15				0.7		105						5
24	0	72	2.9		55				<0.1		33				1.9		135						5.7
16	0	72	3.8		82				0.3		51				3.3		110		375				5.7
51	1	73	4.1								33				1.4		110
41	1	73									19				1.2		123
256	0	73									26				1.5		499
67	0	73													0.8
5	0	72	2.6		82				0.3		19				0.9		301						5.1
16	2	71	5.1		84				1.1		21				1								8
14	2	72									57				1.3		204
47	1	72									15				0.3		85
186	1	71	3.8		226				0.3		42				0.4		109						6.9
6	3	16							2.3		16		163		1		94								74
110	0	76							0.3
50	1	71	4.5		92				0.4		11				0.6								7.7
11	1	72									23				0.9		79
11	1	72													0.8
0	1	72									21				0.9		218
63	0	72													1
657	0	71	3.4		Unable to report	Hemolysis			0.4		12				0.6		139		Unable to report	Hemolysis			Unable to report	Hemolysis
23	0	72									54				1.1		132
3	0	74	4.2
16	0	71	3.5		156				0.3		19				0.2		102						5.5
13	0	72									52				11.2		97
11	2	70	3.3		98				1.2		10				0.6		88						5.4
10	0	73	4.3
19	1	70	3.5		73				0.3		21				0.9		121						5.8
638	1	71									12				0.7		121
20	1	72	4.1
5	3	8																							180
19	0	70	4.7		62				0.3		12				0.9		100						7.3
56	1	71									13				0.8		109
31	6	69	4.9		71				4.5		10				0.8		118						8
26	1	71									57				3.5		211
5	3	7									17		149		0.8		95								88
20	3	69	1.4		67				2.4		96				3.9		153						4.8
4	3	17	3.5		97		48		2.3		30		109		1.4		116		253		24		6.4		82
319	0	71															38
4	3	9									48				1.5		231								168
18	0	71									34				0.6		94
1	0	71													0.6
23	2	69	2.6		75				1.1		19				0.8		105						5.8
23	2	70									11				0.4		140
191	1	69	4.2		49				0.3		16				0.8		83						7
79	1	70									12				0.6		138
2	3	17	2.5		304				3.3		24		116		1.2		72						10.2		87
34	1	70									26				0.7		96
22	1	70									55				2.5		159
27	1	69	4.4		73				0.4		13				0.7		98		227				7.1
19	1	69	3.8		74				0.3		19				1.4		301		215				6.2
93	0	70									10				0.9		111
5	1	71	4.5
56	0	69	4.4		146				0.1		14				0.3		109						6.5
19	3	68	4.3		308				2.2		23				0.5		128						6.1
5	0	70					72				20				0.9		108				47
60	1	68	4.7		375				0.2		13				0.2		83						7.3
498	2	782	3.1	Lipemia	56				0.2				545								33		6.6		4400
29	1	68	2.8		78				0.7		8				0.4		164						4.9
300	2	9			46								206		0.9										121
4	1	70									26				1.7		165		311
274	2	26									16		307		0.8				Unable to report	Hemolysis					248
31	0	68	4.3		119				0.2		16				1		159		388				6.8
266	2	96	3.9		62				1.9		12		136		0.4		257		Unable to report	Hemolysis			7.5		238
15	1	69									16				0.8		97
162	0	69									9				0.9		89
1	0	68	4		49				0.3		10				1		108						6.8
56	0	69									18				0.8		102
20	0	69									12				0.6		97
1	0	69									70				6.1		118
0	0	68	3.6		70				0.1		22				0.6		138						5.8
940	2	68									20				Unable to report	Hemolysis	116
15	2	68									105				4.1		122
0	32	67	4.2		1126				23		11				0.6		80		257				7.1
35	9	67	3.5		105				3.7		21				1.1		106		260				6.5
68	7	67	2.1		1862				6.2		31				0.9		69						7
19	1	68													0.9
25	1	68									19				0.6		79
1	1	68									67				3.8		192				160
69	1	67	4.1		74				0.3														7
38	1	67	4.2		56				0.4		13				0.6		119						7.2
30	0	68									12				0.9		90
13	0	68									51				2.3		120
11	0	68									39				1.5		185
5	0	68									23				0.7		169
31	1	67	4.4		73				0.6		15				0.8		114						7.6
0	0	68									6				0.7		104
37	0	67	2.5		245				0.4		7				0.2		64		885				7.6
29	0	67	4.5		341				0.2		13				0.6		95						7.5
11	0	67	3		117				0.2		45				2		135						6.6
9	0	67	3.5		86				0.1		16				0.6		141						5.9
992	1	67									28				Unable to report	Hemolysis	115
95	1	67									5				0.4		104
84	1	67									38				1.6		176
61	1	67									13				0.9		174
2	8	66	2.5		1358				6.1		42				5.2		98						5.7
86	2	47	4.1		77				1				154				95						7.2		74
5	1	67													0.9
44	1	66	4.4		71				0.2		34				1.2		381						7.2
10	1	67									16				0.7		278				37
79	0	67							0.3		13				1.1		94
32	1	66	3.5		240				0.3		27				0.4		102		780				6.4
18	1	66	3.7		111				0.4		17				0.8								6.6
25	0	67									11				0.8		160
8	1	66	4.5		75				0.5		22				1.1		92						6.9
55	0	66	4.4								11				0.3								7.1
4	0	67									149				2.2		140
162	1	64	4.7		133				0.4		11				0.9		805						8
167	3	66									11				1.1		93
36	1	66	4.3								24				0.6
36	1	66													0.9
49	1	66									41				6.7		318
55	1	64	3.7		65				0.6		35				1.8		376		Unable to report	Hemolysis			7.7
22	1	66	4.6												0.6
96	0	64	4.3		90				0.2		19				1.2		97						7.4
53	1	67																	Unable to report	Hemolysis
24	1	66									24				0.8		89
10	1	66	4.4												0.8
12	1	66									13				0.9		131
10	1	66									19				1.1		223
48	0	64	4.1		92				0.2		10				0.9		103		270				7.1
3	1	66									22				1.1		102
14	0	64	3.8		114				0.3		10				0.8		103		322				7.1
3	1	66									57				3.7		142
2	1	66									17				0.7		80
17	0	66									58				1.3		128
11	0	66									12				0.4		131
12	0	64	4.5		90				0.1		19				0.6		98						7.2
49	1	67																	821
23	1	64									23				1.6
27	1	64									15				1.1		201
25	1	64									23				1.1		126
0	6	63	2.8		1274				4.8		19				3.3		128						6
59	1	63	4.2		67				0.4		7				0.8		359		Unable to report	Hemolysis			7.5
4	1	64									12				0.7		83
108	0	64									9				0.6		109
30	0	64									18				1
25	1	63	4		67				0.3		28				1.3		62						7.5
14	1	63	4.3		74				0.4		38				2		108						7.2
20	1	64									18				1.3		101		205
12	1	63	3.5		89				0.3		21				1.4		129		542				5.8
2	0	64									27				1		147
2	0	64									32				2.2		103
42	1	63													1.1
839	0	63	4.5		Unable to report	Hemolysis			Unable to report	Hemolysis	10						93						Unable to report	Hemolysis
25	1	63									35				2.9
16	1	64									18				1.2		92		169
13	0	63	4		79		78		0.2		25				0.9		185		183		29		7.2
20	16	62	2.5		806				13.2		87				7.6		68						5.9
93	2	62	3.2		317				1.2		11				0.8		258		Unable to report	Hemolysis			7
51	1	62	4.2		81				0.7		22				1.2		101						7
6	1	63									12				0.6		73
43	1	62	1.8		99				0.9		16				0.8		255						3.4
24	1	62	4		139				0.6		10				1		177						7.5
9	0	63													0.6
44	0	63									36				1.2		132
18	1	63									100				10.6		89		312
1	0	63									23				1		150
0	0	63									10				0.6
0	0	63									18				0.6		109
0	0	63									41				1.1		128
83	0	62	3.9		54				0.4		15				0.8		81						7.2
46	1	69											238
39	0	62	3.2		43				0.4		12				1.4		119						5.8
2	1	63									33				1.3		152		194
293	1	62									19				0.9		405
84	1	62									10				0.6		84
36	1	62							0.3						0.7
20	0	62	3.4		174				0.1		15				0.4		95						5.5
12	1	61	3.9		81				0.3		19				0.7		107						6.8
104	0	61	4		80				0.2		29				1.2								6.8
22	1	62									23				0.4		99
64	2	39	3.9		86				1.1		73		123		1.8		116						6.9		215
5	1	62									12				0.6		75
536	0	62									12				0.6		84
70	0	61	4.1		105				0.1		11				0.6		127						7
23	0	61	2.9		82				<0.1		21				0.6		100						7.1
18	0	62									16				0.8
25	0	62									12				0.9		101
23	0	61	4.3		98				0.3		18				1.1		117						6.9
42	7	61									41				0.8
9	0	62									36				1.3		144
51	2	36											183												252
2	0	62									163				2.5		155
12	1	61													1.6
50	2	19			79				1.6		23		225		1.4		102								220
4	1	61													0.7
32	1	61									25				1.2		204
19	0	61	4.1		53				0.4		21				0.9		173						6.9
5	0	61	3.3		65				0.3		28				2.2		85				18		6.6
0	1	61									85				3.7		310
153	0	61									8				0.3		91
60	0	61							0.2						0.7
99	0	61									21				0.2		76
27	0	61									71				2.8
0	0	61	3.8		83		72		0.3		8				0.6		81				12		6.8
48	0	61									12				0.8		88
6	2	60	4.7		55				1.4		10				0.8		79						7.1
28	1	60	5.1		92				0.9		16				0.9		132		285				7.4
8	0	61			95										4.9
12	1	60	4.3		33				0.3		20				0.9		65						6.9
9	0	61									34				0.8		151
748	1	66																			45
4	0	61									73				6.3		103
48	2	12	2.7		78				1.6		49		137		0.9		210						5.8		117
17	3	60							1.7		24				1.5		107
28	0	60	4		46				0.2		19				0.8		118						7.2
35	1	60	4.7												1
84	1	60									112				6.9		132
35	1	60									14				0.8		376
25	0	60	3.7		308				0.1		13				1		94						6.9
28	1	60									18				0.9		144
9	1	60	4.4												0.6
16	0	60	4.4								89				2.6								6.2
47	2	17											113												112
2	11	59	2.2		1108				9.8		43				4.7		97						5.4
36	2	23	4.2		90				0.9		20		195		1.1		85						7.4		218
65	1	59	4.3		116				0.4		16				1.1		278		Unable to report	Hemolysis			7.4
6	1	60									14				0.5		133
62	1	59	3.5		117				0.3		19				1.4		199						6.9
0	1	60															153
37	1	59	3.7		129				0.3		15				0.8		105						6
35	1	59	4.5		95				0.3		29				1.7		151						7.8
22	0	60							0.3		22				1.2		106
13	0	60									90				6.7		317
10	0	60									26				1.1		102
35	2	17	4.7		89				0.8		23		253		1		102						7.4		260
22	1	59	4.1		93				0.3		20				1.1		92		217				6.5
139	0	59	4.1		64				0.1		22				0.8		96						7.1
53	1	62			125										8.3				Unable to report	Hemolysis
53	0	59	4.3		103				0.4		15				0.9		102						7.8
49	0	59	3.9		68				0.2														6.6
48	0	59	4.9		114				0.1		9				0.8		88		226				8
23	1	59									13				1.1		93
40	0	59	3.9		87				0.2		3				0.7		106						6.8
19	1	59									16				0.9		125
6	1	60			79										13.9				162
3	1	59									79				2.8		125
8	1	70	3.2
10	0	59	4.4		99				0.3		26				1		130						7.3
30	2	14	4.1										166		0.7										102
456	0	59									59				2.1		102
10	0	59	4.6		94				0.2														7.5
29	2	39											206												173
9	0	59	3		221				0.3		11				0.8		129						6.1
36	0	59	3.5								38				0.9
8	0	59	3.4		248				0.2						0.4								6.1
48	0	59									78				11.5		145
22	0	59			82				0.1		11				0.6
0	0	59	2.4		188		140		0.4		19				0.7		198				167		6.8
26	0	59	4.3								6				0.3		99
24	0	59									81				5.9		238
43	3	58	4.5		137				2.6		11				0.4		93						8.3
14	0	59									45				0.9		198
631	1	58	4.4		Unable to report	Hemolysis			0.5		8				0.9		74						Unable to report	Hemolysis
17	1	58	3.9		106				0.3		10				0.9		241						6.9
1	0	59									12				0.8		244
1264	1	58									Unable to report	Hemolysis			Unable to report	Hemolysis
0	0	59									32				0.5		108
28	2	11	4		102				1.2		33		126		1.1		112						6.7		52
24	1	60					30				20				1		740				32
17	1	58	4.7		70		39		0.4		12				1		78				31		6.7
2	1	58	4.3		96				0.7		10				0.7		104						7.5
25	1	58									26				0.7		95
25	1	58									5				0.5		105
26	2	24	4.8		109				0.3		13		202		0.7		96						7.6		232
26	2	21											182				84								116
7	0	58	3.4		120		66		0.3		8				0.4		121				15		8.6
0	1	58													0.8
3	0	58	3.8		180						36				7.2				316				7.3
14	1	58									19				0.9		91
6	0	58									9				0.7
5	1	59									16				1.1		120		188
3	0	58									12				0.8
2	0	58	3.8		61				0.2		20				0.7		87						7.1
48	0	58									22				1.3		86
102	1	57	4.3		65				0.8		10				0.9		273		Unable to report	Hemolysis			6.8
54	1	57	4.3		164				0.8		9				0.4		116						6.8
421	30	57									9				0.7		84
0	1	59									55				1.7		102		254
32	1	57													1.1
88	1	57									12				0.5		94
76	1	57									15				1.1		108
16	1	57													0.5
7	1	57	4		125				0.6		4				0.5								7.1
0	1	57	3.9		84		243		1		8				0.8		71				240		6.4
26	1	57									11				1		127
16	1	57									78				2.8		126
119	0	57									14				1.1
26	2	7	4		66				1.3		17		130		1.1		101						6.9		152
12	1	57									15				0.1		96
4	1	57									5				0.8		132
34	0	57	4.6		73				0.1		11				0.9		104						7.7
7	0	57									8				0.7
6	0	57			104										7.9
46	0	57									11				0.6		87
11	0	57	4.4		135				0.3		17				0.8		93		315				7.4
27	0	57									12				0.7		83
8	6	56	2.2		1376				5.2		26				4		102						5.5
2	0	57									22				1.9		168
0	0	57	3.1								8				0.6		164
0	4	56	2.2		2036				3.6														5.8
87	1	56	4		81				0.4		17				1.1		101						6.7
66	1	56	3.7		203				0.3		23				0.3		108						6.3
65	2	56									57				1.3		85
29	2	56							1.9		16				0.9		117
0	7	56					45				2				0.6		116				45
26	2	4											155												61
50	1	56	3.7		152				0.3		28				1		155						6.7
27	1	56	4.2		66				0.6		41				1.8		59		197				7.4
4	1	56			101										4				203				7.6
16	1	56													1
33	1	56	4.1								26				1.2		130
28	1	56									55				3.5		148
0	1	56	4.3		141				0.7		15				0.7		98						8.2
28	1	56									12				0.7		325
0	1	56	4.3												1.1
1092	0	56									Unable to report	Hemolysis			Unable to report	Hemolysis
86	0	56	4.2		155				0.2		17				0.6		111						6.9
5	1	56									24				1.1		105
5	1	66	4.5						0.7
4	1	56									31				2.6		101
10	1	64	4
26	2	4			108						14		186		1.1		94								150
234	0	56									8				0.3		105
76	0	56	3.6		83				0.1		8				0.6		98						7.3
137	0	56									8				0.8		88
109	0	56									20				1		121
50	0	56	3.9		82		47		0.1		27				1.1		136		Unable to report		27		7.2
16	0	56	4		119				0.3		8				0.8								6.9
11	0	56	4.6		251				0.2		10				0.4								8.6
164	15	54	2.4		819		75		11.5		7				0.7		238				7		6.2
47	2	54	3.6		177				1.6		23				0.9		109						7.1
44	0	56									19				0.4		106
22	0	56									11				0.7		98
18	0	56									16				0.9		159
6	0	56									30				1.4		93
6	0	56									31				1.2		188
4	0	56									20				2		97
3	0	56									145				2.3		189
29	2	54									7				0.5
2	0	56									78				5.6		101
61	1	54	4.3												0.9
0	0	56									24				1.9		114
103	1	56													1.1		499				25
86	1	54	3.8		107				0.4		15				1.3		475				33		6.8
25	1	54	4.2		99				0.3		17				0.9		233						7.1
25	2	20	3		57				1.2		10		120		1		95						5.6		200
24	1	54	3.8		90				0.2		17				1		246						6.8
32	1	54									16				1		110
31	1	54									17				0.7		138
21	1	54	4.5		60				0.5		8				0.7		94						6.9
20	1	54	4.3		104				0.7		15				1.1		86		239				7
9	1	54									17				1
125	0	54	3.9		67				0.3		14				0.9		94						8.1
197	0	56									14				1		96		Unable to report	Hemolysis
4	1	54			61										19.1
432	0	54													0.7
24	2	7											180												52
12	1	54															102
100	0	54	3.9		78				0.2		23				1.6								6.9
11	1	54									15				1		88
23	2	22									13		209		0.9		89								74
5	1	54									16				0.9		170
243	0	54									26				1.8		203
86	0	54	4.1		206				0.2		10				0.4		84						6.8
29	0	54	4		109				0.3		4				0.8		102						6.1
16	0	54													1
27	0	54	3.4		98				0.2		15				0.7		106		220				7.3
25	0	54	4		87				0.2		7				0.7		124						7
22	0	54	3.8		129				0.3		11				0.7		395				259		8.1
6	0	54									30				1.4
6	0	54	2.1		50				0.2														3.7
2	0	54									26				1.3
16	0	54									45				3.3		84
13	0	54	3.6								24				1.5		119
21	5	53	2.1		114				3.5		13				0.6		236						3.9
8	0	54									18				0.6		93
8	0	54									12				0.7		115
36	3	53	4.8		132				2.2		12				0.3		105						8.4
4	0	54									98				6.3		104
167	1	53	4		107				0.5						0.8								7.6
85	1	53	4.3												0.8
9	0	58	3.4
110	1	53	4.1		88				0.3		26				1.2		166				26		7
74	1	53	4		86				0.4										Unable to report	Hemolysis			6.8
2	3	53									30				2.4		149
166	1	53									12				0.6		263
71	1	53	4.3		71				0.4		10				1		123						7
23	1	53			74				0.5						1.3
24	1	53	4.3		96				0.4		29				1.4		312						8.1
23	2	10			59								152		0.8										39
36	1	53	3.1								21				0.7		403
22	1	53	4.4		143				0.4		8				0.7		383		193				7.2
22	2	10											215												175
11	1	53	3.2		66				0.6		17				1.4								6.8
7	1	53													0.6
57	1	54									16				0.7		216		Unable to report	Hemolysis
1	1	53	3.6		89				0.6		23				1.5								6.9
2	1	53									20				1
12	1	53									17				0.8		89
32	0	53	3.3		368						78				1.8		102						6.1
10	1	53									12				0.7		86
5	1	53									21				0.7		101
3	1	53									22				1.2		101
1	1	53									56				2.4		180
0	1	53									16				0.7		93
3	0	53	2.2		180				0.1		22				1.1		135						6.2
0	0	53	4.3		147				0.2		12				0.7		179				12		7.2
41	15	52	2.3		968				11.2		66				6.5		104						5.5
78	1	52	3.5		117				0.2		22				0.7		403						6.3
62	1	52	3.9		95				0.4		17				0.8								6.6
23	1	52	4.1		65				0.3		27				1.2		74						7.7
13	1	52	3.2		93				0.2		20				1.7		128						5.6
8	1	52	3.9		87				0.2		7				0.7		151						6.5
2	1	52	3.6		65				0.3		12				0.8		101						6.8
1	1	52	3.1		137				0.6		14				0.8		93		237				8.2
29	0	52	3.6		99				0.2		15				1.3								6.6
20	2	12	4.1		78				1.4		12		187		0.9		83						7.4		90
59	0	53									8				0.2		101
40	0	53									26				0.5		90
13	0	52	4.4		360				0.2		10				0.6		101						7.1
31	0	53									48				1.3		219
5	0	53													0.8
19	0	53									30				1		128
16	0	53									41				1.3		148
1	0	53													0.7
8	0	53									19				0.9		125
6	0	53									32				0.9		196
1	0	52	3.1		98				0.4		27				1.4		94						6.4
3	0	53									68				6.3		113
1	0	53									13				1		191
0	0	53									8				0.4		148
0	0	53									4				0.2		93
22	0	54	5.3
83	1	51	3.3		140				1						0.8				Unable to report	Hemolysis			6.8
46	1	52	4.3								18				0.5
35	1	51	4.5		102				0.3		25				1.1		97						6.8
13	1	53					69				21				0.9		112				51
25	1	51	3.8		294				0.5		30				0.6		105						6.1
25	1	52									12				0.9
644	1	52									18				1.4		184
24	1	51	4.4		71				0.2		13				0.6		118						7.4
41	1	52									21				1.1		186
27	1	52									8				1		113
24	1	51	4.3		186				0.2														6.5
20	1	52									16				0.7		159
18	1	51	4.2		73				0.2		20				0.9		194						6.3
13	1	52									52				1.3		308
20	2	10									14		164		1.1										88
8	1	52									57				1.3		145
13	1	51	4.3		86				0.3		16				1		90						6.9
19	2	22									14		186		1		97								181
4	1	52									30				1		114
6	1	51	4.8		92				0.5		11				0.6		80						7.8
4	1	51	2.8		154				0.7		26				0.8		166						8.4
21	0	52									12				0.8
20	0	52									17				2
163	0	51	3.6		175				0.3		49				1.3		230						6.4
19	0	52									14				1.1
60	0	51	3.6		175				0.4						0.8								7.2
0	1	52									26				1.1		74
239	0	52									17				1.1		124
19	0	52	2.6								8				0.2		117
14	0	52									27				1.3		171
41	0	51	3.8		114				0.2		28				0.7		322						6.1
13	0	52									15				0.1		106
36	0	51	4.1		190				0.1		14				0.6								7.1
12	0	52									65				5.1		105
19	0	51	3.3		61				0.3		19				1.3								6.5
0	0	52									40				2.1		177
13	5	51									6				0.6		92
13	0	51	4.1		379						74				4.6		98						6.5
118	1	51							0.3						0.9		78
518	2	50	2.7		Unable to report	Hemolysis			1.4		46				1.4		143						Unable to report	Hemolysis
35	1	51									14				1		145
32	1	51									12				1		219
32	1	51									47				2.7		149
14	2	50	3.5		51				0.4		35				1.4		178						6.2
43	1	50	4		87				0.2		20				1.1		141		218				6.3
19	1	51													1
39	1	50	4.1		92				0.5		21				1		258						7.3
6	1	52					43								0.7		81				36
30	1	50	4.5		87				0.6		21				1.3				275				7.6
13	1	51									40				0.8		111
13	1	51									12				0.7		135
11	1	51													1.3
9	1	51									17				0.1		98
19	2	3									14		165		1.2		93								108
28	1	50	3.9		56				0.5		30				1.3		69				7		7.1
4	1	51									5				0.8		123
4	1	51									24				1.2		156
3	1	51									10				0.7		97
3	1	51									18				1.4		140
2	1	51									26				0.9		468
0	1	51									36				1.3		112
13	1	50	4.2		128				1		10				0.6		112						7.8
92	0	51									19				0.6		179
68	0	51									19				0.6		92
65	0	51									13				0.6		290
8	1	50																					6.1
7	1	50	4.2		77				0.3						0.9				258				7
18	2	30											137												38
28	0	51									108				1.6
24	0	50	3.2		120				0.3		22				0.8		102						9.1
16	0	51									21				0.7		207
16	0	51									63				1.9
17	0	50	3.8		60				0.2		19				1.2		112		281				6.3
305	13	49	3.8		201				10.4		17				0.5		84						5.7
13	0	51									25				1		188
8	0	51									24				0.7		161
6	0	51													0.7
2	0	51									20				0.5		153
0	0	51									17				0.9		91
218	9	49	4.1		168				7		9				0.5		93						7.2
84	2	50									55				1.3		283
0	9	49	3.4		160				6.6		20				0.7								6.3
410	1	50									14				1		106
18	2	13									14		161		0.8										71
17	2	19	4.7		128				1.4		19		141		1		120						7.6		169
3	1	52									43				1.2		138		186
32	1	50									14				1.3
1	6	49	1.8		1551				5.2		23				1		82						6.5
17	2	10									11		187		1		98								63
29	1	50	4.7		51						10				1
0	5	49	3.1		420		46		4		2				0.6		114				64		6.8
34	2	49	4.3		69				1.1		13				0.9		120				17		7.3
10	2	49	2		69		67		1.2		13				0.8		120				160		4.7
17	1	50									19				0.9		215
17	2	8									18		184		1.1		97								111
69	1	49	3.9		55				0.4		11				0.6		88				33		7.2
13	1	50									89				5.8		165
8	1	50	3.9		89				0.3		17				0.9
6	0	52			90										22.7				333
40	1	49	4.6		72				0.3		21				1		160		204				7.5
43	1	51							0.4										319
6	1	50	4.3								20				1.1		171
21	1	49	3.8		62				0.4		29				1.9		179						7.1
47	0	50													0.7
50	0	50									6				0.3		84
18	1	49	3.6		209				1		11				0.9		119						6.6
22	0	50									12				0.3		87
20	0	50									18				0.9		141
13	1	49	4.1		88				0.6		9				0.6								6.8
14	0	50									22				1.1		200
10	0	50	3.7								23				0.2		108
10	0	50									140				2.3		113
9	0	50													0.6
9	1	49	5.1		59				0.5		16				0.8		115						7.8
16	2	10											275												177
8	0	50									37				3.3		99
6	0	50									20				0.6		319
6	0	50									83				1		189
6	0	50									7				0.6		95
4	0	50									27				1.1
4	0	50									16				0.7		99
56	0	49	3.8		106				0.2		9				0.9		150						6.3
2	0	50									10				0.4		141
0	0	50									18				0.8		126
0	0	50									11				0.4		199
371	33	49									16				0.9		257
37	0	49	3.2		167				0.1		60				0.7		95		391				5.7
21	0	49	4.5		150				0.2		13				0.9		90						8.1
3	0	49	3.7		151				0.1		17				1		84						6.2
1	0	49	3.3		78				0.2		18				0.6		108						6.1
9	0	50									11				0.5		104				15
16	6	48	2.4		1275				4.8		36				5.2		90						5.5
14	2	49									51				2.7		213
1	6	48	2		1766				5.6		24				0.9		88						6.7
13	2	49									18				0.9		75
4	3	48	4.1		143		793		2.2		5				0.6		118		327		1611		6.9
309	1	49			182		49		0.8		25				1						24
69	1	49									18				1.2		136
51	1	49									14				0.7		113
47	1	49									14				0.9		101
45	1	49									9				0.7		115
13	1	50									27				1.2		116		211
33	1	49			209												94
18	1	49													0.6
21	2	48	2		86				1.5		13				0.7		243						4.2
25	1	49									5				0.7		95
394	1	48	4		155				0.9		7				0.3		92						7.1
81	1	48	4.4		102				0.2		17				0.9		171						7.1
12	1	49									21				1		91
50	1	48	4.5		77				0.5		16				0.9		121		Unable to report				6.4
9	1	49									20				1.1		93
9	1	49									52				1.8		153
15	2	36	4.3		106				1.4		11		210		0.7		86						6.7		206
7	1	49									49				2		127
4	1	49									16				0.4		155
0	1	49									112				6.7		113
0	1	49									26				1.4		139
42	1	48	4.3		103				0.9		24				1.1		150						7.2
75	0	49									14				0.8		155
72	0	49									56				1.2		91
67	0	49									59				2.1		111
38	1	48	3.7		102				0.6		17				1.6		100						7.3
29	1	48	4.2		69				0.5		16				1		287		238				7.2
20	0	49									12				1
34	0	49									18				0.9		111
30	0	49									24				1		98
15	2	16	4.5		89				1.1		16		195		0.8		142						8.8		88
23	1	48	4.1		104				0.4		14				0.9		94						7.2
17	0	49									24				0.7		223
0	0	49									69				2.7
7	0	49									12				0.7		164
23	1	48	3.9		368				0.3		98				10.3		148		294				7.2
3	0	49									19				1.1		92
19	1	48	4.4		118				0.4		16				1.1		94						6.9
14	1	48	4.6		58				0.2														7.1
10	1	48	2.2		140				0.4		21				0.3		107						4.7
143	0	50			331						31				1.7				8766	Hemolysis
15	2	10									14		194		0.7		92								53
53	1	48									27				1
697	1	48									11				0.6		249
47	1	48													0.7
47	1	48													0.7
549	1	48									14				0.7		105
41	1	48	4.6												0.8
9	1	48	3.8		81				0.3		22				0.9		121		256				6.6
3	1	48	3.5		75				0.5		10				0.5		81						7.5
24	1	48													0.9
97	0	48	4.7		99						9				0.6								7.3
15	2	10									17		178		1.2		95								86
82	0	48	4.2		59				0.4		19				1.2		117						9.8
49	0	48	3.9		85				0.2		20				0.7		124						6.2
13	1	48													1
4	0	50									43				0.9		116		1962
44	0	48	3.9		70				0.2		29				0.7		78						6.3
27	0	48	3.4		94				0.1		7				0.9		105						5.9
24	0	48	3.6		86				0.2		16				0.6		138						6.2
16	1	48									14				0.8		107
11	1	48									40				1.6		147
7	0	48	3.4		301						112				5.7		90						6.4
15	2	9	4.6		84				1.2		10		127		1		103						7.5		155
7	7	47	2.3		1858		36		6.5		31				1.1		109				46		7.1
14	2	24											138												97
9	1	48													1.1		122
14	2	23									16		162		1.3		87								77
5	1	48									23				1.5		129
5	1	48									14				1.3		83
110	1	47	4.2		177				0.2		14				0.6		95						6.5
44	1	47	4.9								13				1.9								8.1
80	0	49					259				24				1.2		101				838
1	1	48									47				1.3		146
0	1	48									15				0.8		196
0	1	48									29				2.4		120
787	0	48									11				0.9		158
718	0	48															122
85	0	48									8				0.3		83
39	1	47	3.8		56				0.6		21				0.8								6.6
38	1	47	4.7		106				0.3		8				0.9		102						7.2
35	1	47	4.5		70				0.3		10				0.5		124						7.9
35	0	48									34				0.9		160
13	0	48													0.5
30	0	48															89
26	1	47	4		79		79		0.5		14				0.7		142				22		7
25	1	47	4.3		65				0.4		20				1.3		93		169				6.6
19	0	48									17				0.9		138
17	0	48									32				1		128
15	0	48									42				0.9		278
7	0	48	4		85										10.8
13	0	48									12				0.5		108
13	0	48									17				0.7		119
12	0	48	4.5								54				2.6		82
11	0	48									37				0.8		101
9	0	48	4.5		307				0.1		16				0.4		85
8	0	48									8				0.7		114
23	1	47	4.4		68				0.6		18				1.2								6.9
150	1	47	3.9												0.7
7	0	48									15				0.6		145
3	0	48									14				0.7		184
1	0	48									24				1.4		126
14	2	16									17		207		1		100								132
22	1	47	4		82				0.4		42				1.7								6.5
22	1	47	3.5		112				0.3		29				1.7		164						6.2
0	0	48									88				2.4		107
0	0	48									61				1.4		139
30	1	47									18				1.1
27	1	47							0.4						0.9
18	1	47	3.8		60				0.3		16				1.1								7.4
18	1	47	4.2		87				0.4		17				0.7		336				37		7.2
12	1	47	3.7		112				0.2		15				0.8		201		209				6.8
14	2	16									12		144		0.8		91								204
10	1	47	3.4		257				0.3		34				1.2		220						5.7
8	1	47	3.9		75				0.5		34				1.7								7.1
6	1	47	4.4		115				0.5		22				1.3		99						7.5
90	1	47									15				0.7		100
71	1	47									23				1.4		114
14	1	47									21				1.2
4	1	47	4.4		79				0.3						1.5				190				8.6
2	1	47	3.3		84				0.8		17				1.7		96		246				9.6
103	0	47	3		56				0.2		11				0.9		112						6.1
52	1	47									11				0.8		116				24
80	0	47	3.2		105				0.2		32				0.7		89						8.6
60	0	47	4.6		47				0.1		6				0.8		72				66		7.4
9	1	47	4.8												0.8
39	0	47	3.5		232				0.2		31				0.4		106						6.4
34	0	47	1.7		234				0.3		29				1.1		111						5.6
4	1	47	4.3		58				0.6		16				1
34	0	47	3.6		225				0.2		36				0.4		116		591				6.7
28	0	47	3.2		79				0.1		15				0.6		125						5.7
16	1	47									5				0.8		99
272	0	47													0.6
24	0	47	2.4		117				0.2		130				2.4		90						5.6
12	1	47									17				1		139
23	0	47	3.1		102				0.2		21				1.1		104						7.1
10	1	47									29				2.4		147
9	1	47									20				0.8		101
9	1	47									10				0.8		121
3	1	48									26				1.4		113		191
15	0	47	3		86				0.3		9				0.5		144						4.7
56	1	47																	Unable to report	Hemolysis
0	1	47									59				0.9		116
202	0	47	3.7								16				1.1		110
130	0	47									18				0.7		114
12	0	47	4		92				0.3		22				0.9		103						6.6
91	0	47									31				0.6		255
12	0	47	4.3		71				0.2		18				0.9		103		164				6.7
66	0	47									22				0.2		84
6	0	47	3		66				0.2		12				1		67						7.1
5	0	47	3.9		201						81				4.9		86						6.5
2	0	47	4.4		96				0.3		50				5.7								7.6
0	0	47	3.2		552				0.3		12				0.7								6.3
33	0	47									28				1		87
29	0	47									21				1.3		78
18	0	47									16				0.6
31	4	46	4.4		78				2.9		6				0.6		102						7.2
28	0	47									10				0.2		83
27	0	47	3.3								7				0.2		108
26	0	47									4				0.2		95
10	0	47			80				0.2		8				0.8
18	4	46	2.4		95				3.6		14				0.6		157						3.7
66	1	46	3.6		56				0.6		16				0.7								6.4
23	0	47									11				1.1		101
19	0	47									27				0.8		107
18	0	47									30				1.3		138
6	0	47													1.2
54	1	46	3.9		68				0.3		24				1.3		78						7.6
14	0	47									27				0.6		216
50	1	46	2.2		77				0.7		35				1.3		169				9		6.3
34	1	46	3.3		149				0.4		9				0.8		126						6.1
22	1	47									23				1.4		98		370
22	1	46	3.7		99				0.7		28				2.3		80						7.5
10	0	47									10				0.5		124
9	0	47									18				7.2		135
21	1	46	3.9		78				0.3		16				1								6.1
14	2	12	4.4		74				1.1		6		176		1		93						6.9		232
8	0	47									21				1.2		95
18	1	46	4.3		108				0.5		19				1.1		189						7.2
5	0	47	3.7								18				0.6		110
15	1	46	4.2		73				0.6		30				1.8		91						8.1
4	0	47									31				0.5		111
1	0	47	2.5								148				2.3		132
12	1	46	3.6		70				0.3		12				0.7		153						6.5
10	1	46	4.4		100				0.2		13				0.7		176						7
22	1	46									18				0.7
14	2	10									21		139		1.2		99								81
24	1	54							0.5
20	1	46							0.3						0.7
10	1	46																					7.3
7	1	46	4.2		68				0.8		21				0.9								6.9
14	2	9											270												60
41	1	46									23				1		266
16	1	46													1.3
35	1	46									20				1.5		444
60	0	46	3.7		122				0.3		15				0.8		102						6.4
27	1	46									18				1		120
24	1	46									19				0.5		244
57	0	46	4.8		194				0.2		22				0.4		97						7.5
36	0	46	3.4		59				0.3		19				1		94						8.7
16	1	46									15				1		104
8	1	46									17				0.8
36	0	46	3.7		79				0.3		67				10.2		137						7.5
16	1	46									15				0.9		100
16	0	46	3.7		107				0.3		17				0.6		131						7
14	1	46													1		87
13	2	37											199												107
14	0	46	4.5		96				0.2		9				0.7		149						7
6	1	46													0.7
0	4	44	2.7		177				3.1		16				1.3		163						4.6
3	1	46													0.5
21	2	44	4.2		397				1.6		4				0.7		104						7.3
13	2	20									10		69		0.5		113								124
9	1	46									79				3.1		244
7	1	46									26				0.9		135
6	1	46									21				1.1		126
6	1	46									13				0.7		212
53	1	44	3		258				1.1		11				0.9		175						6.4
13	2	17									18		234		1		110								113
4	1	46									6				0.4		90
0	1	46									25				1.4		93
0	1	46									26				0.8		141
772	0	46															124
97	0	46									26				1.4		128
73	0	46									10				0.2		91
69	0	46									13				0.7		141
38	1	44	3.7		165				0.4		23				1.7		104						6.8
60	0	46									22				0.3		94
58	0	46									15				1.4		110
33	1	44	4.2		78				0.4		17				0.9		119						7.2
27	1	44	5.5		84				0.5		7				1		94						8.7
26	1	44	4		55				0.2		14				1								6.7
13	2	8											137												52
4	0	46									11				0.6
18	0	46									7				0.3		109
23	1	44	3.7		133				0.3		17				0.6		116						6.6
21	1	44	4.4		106				0.4														7.1
16	0	46									9				0.7		105
20	1	44	4.8		286				0.6		18				0.6		97						7.9
14	0	46									39				1.3		230
13	0	46									28				0.5		106
7	0	46									13				1.2		135
5	0	46									31				2.1		158
4	0	46									28				0.8		294
3	0	46									41				1.2		135
127	1	44													0.8
93	1	44							0.3		11				1.1
3	0	46									22				0.8		172
319	1	52	4.6						0.2
1	0	46									12				1		115
0	0	46									22				0.9		132
0	0	46									19				0.6		110
14	1	44	4.1		92				0.3		16				0.6								6.3
0	4	44									31				2.5		177
14	1	44	3.6		402		36		0.6		9				0.8		124				25		6.7
12	1	44	4.1		36				0.4		15				0.8		146						7.3
18	2	44									13				1		94
10	1	44	4.8		116				0.7		14				1.1		96						7.7
10	1	44	3.8		223				1.1		15				0.9		84		436				7.6
86	1	44									6				0.5		135
23	1	44									17				1.4
84	1	44									20				0.8		98
79	1	44									13				1		87
20	1	44									14				0.9
20	1	44									29				0.9
13	2	8											225												157
6	1	44	3		165				1.1		14				0.7		133						5.2
5	1	44	4.2		40				0.6		22				0.8		116						6.7
0	1	44	3.2		91				0.5		12				0.9		100						7.9
382	0	44	4.4		53				0.3		10				0.8		95						7.7
33	1	44									18				1.1		93
29	1	44									24				1.5		190
64	0	47	4.2												0.3				Unable to report	Hemolysis
84	0	44	4.4		67				0.3		12				0.9		92				20		7.1
26	0	44	3.8		78				0.2		19				1.6								7.8
10	1	44	4.8												0.4
9	0	52	4.7						0.3
24	0	44	4.3		123				0.3		58				3.5								7.1
13	2	6											164				99								82
20	1	44									21				0.8		87
6	0	44	3.2		183				0.2		14				0.8		381						6.4
17	1	44	4.3								51				3.1		182
15	1	44									28				1.6		79
13	2	4			53						23		93		1.3		67								56
22	2	43	2.1		92				1.9		12				0.7		171		735				4.2
286	1	43	3.1		78				1.1		32				1.1		106		Unable to report	Hemolysis			6.8
14	1	44									6				0.4		108
6	1	44													0.5
14	1	44									28				1.5		122
11	1	46									7				0.8		124		296
70	1	43	4.4		55				0.2														7.1
49	1	43	4.6		58				0.4		27				1.1		93				35		7.5
2	0	46			161														160
8	1	44	2.6								20				0.4		341
0	0	46									31				1.6		113		297
7	1	44									21				1.2		126
39	1	43	4.3		101				1.1						0.7								6.4
12	2	14			46								258		1										129
7	1	44									22				0.8		250
7	1	44									19				0.9		107
36	1	43	5		76		120		0.3		21				1.5						103		7.4
29	1	43	4.1		95				0.5		35				1.4								7
7	1	44									73				4.6		132
15	0	44									18				0.7
12	2	14									16		187		1		96								83
23	1	43	4.6		63				0.3														7.2
3	1	44									36				1.8		199
22	1	43	3.8		102				0.3		15				0.7		102						7
732	0	44															137
432	0	44									11				0.5		92
384	0	44									58				1.8		156
20	1	43	2.8		85				0.2		20				1		115						5
18	1	43	3.5		98				0.6		26				1.2		94						7.2
29	0	44									38				1.1		143
28	0	44									51				1.4		89
19	0	44									18				0.7		150
16	1	43	4.1		63				0.2		19				1		79		179				6.9
10	0	44									23				0.8		131
10	0	44									10				0.7		97
8	0	44									25				0.6		113
7	0	44									33				0.9		146
44	1	43									24				0.8
13	1	43	3.8		72				0.7		14				0.7		78						6.9
6	0	44									51				2.7		139
6	0	44									15				0.9		103
11	1	43	2.2		146		76		0.6												103		4.8
8	1	43	3.6		82				0.4		106				5.3		91						7.4
4	0	44									26				2.1		141
3	0	44									34				1.4		150
3	1	43	3.5		83				0.4		6				0.9		112		429				6.3
0	0	44									74				1.1		153
643	2	43									43				0.8		197
93	2	43									14				0.3		92
29	1	44									20				1.2		106		268
12	2	12	4.8		75				1.6				145										7.5		114
23	1	43							0.6						0.3
2	1	43	4.4		77				0.2														7.3
22	1	43									19				1.3
225	1	43									9				0.7		64
54	1	43									14				0.8		128
0	1	43	3.9		455				0.2		49				2.3		218		377				7.1
8	1	44									24				1.2		111		196
91	13	48							9.9
36	1	43									13				0.1		105
35	1	43									8				0.4		114
27	1	43									27				0.4		101
29	0	43	4.2		160				0.3		34				4.3		95						9.1
12	2	12											188		1.2		104								247
12	2	10											163		0.7										239
29	0	43	3.5		43		45		0.1												36		6.7
25	0	43	3.9		74				0.1		24				1		266		244				7.1
5	0	43	4.2		91				0.3		12				1		101						7.6
12	2	8											204				85								48
4	0	43	3.1		82				0.2		13				0.8		152						5.7
23	1	48	4.5						0.4
15	1	43									56				1.5		83
14	1	43									31				0.5		122
0	0	43	3.3		78				0.3		29				1		109						7.7
13	1	43									21				1.5		305
13	1	43									23				1		103
86	9	42	2.9		435				7.2		9				0.6		89						6.4
12	1	43									23				1.1		109
3	1	43													0.8
12	2	7											203												152
40	1	43									22				1.1		128		211
0	2	42	4.4		62				0.9		11				0.7		97						7.2
8	1	43									20				1.8		152
8	1	43									77				2.7		144
52	0	43									20				0.9
48	0	43									11				0.3
4	1	43									22				0.8		130
3	1	43									65				3.1		187
3	1	43									13				1		578
262	1	42	4.1		141				1.1		11				0.4		79						7.4
12	2	3											206		1.2										148
1	1	43									37				2.9		309
1	1	43									76				5.3		102
83	1	42	4.3		185						52				7.5				Unable to report	Hemolysis			7
105	0	43									39				13		140
45	0	43									13				0.5		205
40	0	43									40				1.9		99
11	2	10									11		164		0.7		172								140
27	0	43									16				0.4		112
26	0	43									33				1.5		203
9	1	43									20				1		128		434
19	0	43									17				0.8		133
15	0	43									27				0.6		105
13	0	43									9				0.4		131
12	0	43									8				0.9		98
10	0	43									8				0.7		99
2	0	43									18				1.4
9	0	43									15				1.1		200
19	1	42	4.4		73				0.3		15				0.9		91						6.8
5	0	43									16				0.3		94
18	1	42	4.2		337				0.5														7.9
4	0	43									44				0.9		38
3	0	43									14				1		195
3	0	43									15				0.8		122
14	1	42	4.4		105				0.1														7
2	0	43									27				1.9		131
2	0	43									37				3.1		64
0	0	43									45				1.1		139
0	0	43									34				3.6		113
34	1	42			114				0.3		20				0.7
11	1	42	4.1		80				0.2		11				1.1		94						6.8
29	1	42	3.6								53				1.8
11	2	8	4		55				1.3		18		145		0.8		88						7		53
17	2	42									55				1.3		114
7	1	42	3.5		212				1.1		17				0.9		129		421				6.9
5	1	42	4.1		83				<0.1		10				0.7		99						6.3
73	1	42	3.8								18				0.6		125
17	1	42	4.5												0.8
41	1	42									15				0.6		93
38	1	42									17				1		257
4	1	42	2.9		224				0.5		19				1.1		112						5.6
35	1	42	3.1								11				0.1		98
11	1	42													0.7
10	1	42													0.8
665	0	42	4		Unable to report	Hemolysis			0.3		20				0.9		146						Unable to report	Hemolysis
8	1	42			103										4.7
25	1	42									12				0.6		90
7	1	42													2.4
24	1	42									11				0.7		91
9	1	46	4.3
5	1	42	3.7								96				3.7
143	0	42	3.6		60				0.3		8				0.8		121						7
0	1	46	4.4
17	1	42									24				1		168
16	1	42							0.4		9				0.3		109
37	0	42	4.1		58				0.3						0.8								6.7
4	1	42									19				0.6
11	1	42									18				1.2		306
11	1	42									14				1		82
33	0	42	4.3		236				0.2		32				0.5		89						7.5
13	0	42	3.8		84				0.2		10				0.9		130		240				6
6	1	42	4.6		394				0.2		15				0.5		130
8	0	42	3.8		86				0.4		32				2.2		116		296				7.7
5	0	42	4		528				0.2		7				0.5		95						7.7
5	0	42	4		107				0.1		16				0.6		100		232				6.6
4	0	42	3.7		101				0.3		40				1.5		103		243				6.5
16	2	41	3.6		208				1.7		17				0.9		132		233		63		7.3
13	2	41	4.1		83				1.5		22				1				181				6.8
0	2	41	2.8		400				2.2						0.6				515				8.9
72	1	41	4.9		84				0.5		11				1		101						7.4
56	1	41	4		56				0.3		26				1								6.8
55	1	41	2.7		94				0.3		34				1.5		152						4.8
50	1	41			64				0.3		14		193		0.8		145						7.3
38	1	41	4.5		77				0.5		29				1.1		101		233				7.5
11	2	7											173												135
31	1	41	4.1		105				0.3		20				0.7		98						6.9
30	1	41	2.2		43				0.4		34				5.9		107						5
78	0	42									11				0.9
5	1	42									86				4.9		168
55	0	42													1.3
19	1	41	3.2		90				0.4		7				0.6		97						5.4
18	1	41	3.9		80				0.5		24				1.2		98		250				5.5
17	1	41	3.8		135				0.3		18				0.9								7.5
4	1	42									31				1.1		99
16	1	41	4.5		103				0.3														7.3
15	1	41			87				0.6		19		124		0.7		83						7.1
16	1	44	3.7
143	0	42									11				0.2		119
131	0	42									18				0.6		140
19	0	42	4.1								13				0.4
110	0	42									18				0.4		112
92	0	42									32				0.9		242
66	0	42									25				0.3		87
12	1	41	3.8		126				0.5		23				0.7		162						6.9
26	1	44			381
30	0	42									15				0.9		96
29	0	42									11				1.5		137
27	0	42	3								61				1.6		163
20	0	42									32				1.7		156
20	0	42									15				0.3		112
8	0	42									18				0.8
19	0	42									30				0.9		130
15	0	42									95				5		166
12	1	41	4		156				0.2		5				0.2		100						6.6
11	1	41	4		57				0.4		12				0.9								6.6
13	0	42									25				0.6		97
11	1	41	2.1		206				0.9		17				0.7		127						5.2
12	0	42									45				1.6		91
10	1	41	4		61				0.3		15				1		88						6.4
9	0	42									11				0.8		129
9	0	42									8				0.7		105
9	0	42	3.8								19				0.5		102		158
7	0	42									35				1		182
0	0	42													0.7
7	0	42									44				8.2		160
6	0	42									79				4		134
10	1	41																					6.3
8	1	41	4.7		31				0.5		12				0.7								7.4
34	2	41			304						52				0.9
11	2	6											179				93								169
5	0	42									13				0.7		83
6	0	42			251										8.1				210
8	1	41	3.4						0.7		53		159		1.4		156		274				6.8
11	2	6											215				97								67
11	2	4									13		149		1		84								64
498	1	41									15				0.9
3	0	42									36				1.9		187
1	0	42									10				0.5		120
86	1	41									16				1
0	0	42									18				0.6		94
0	0	42									18				0.9		224
0	0	42									84				1.5		137
6	1	41	3.1		88				0.5		24				1.8		112						7.2
2	1	41	3.5		134				0.5		17				1		91						7.2
22	2	41															134
71	1	42					130														42
46	1	41													0.8
0	2	41									44				2.4		293
117	1	41									22				1.2		109
1	1	41	4.2		70				0.6														7.1
28	1	41													0.9
0	1	41	2.5		209				0.6		34				1.2		203						5.6
451	0	43	4		60				0.3
62	0	41	4.4		75				0.1														7.4
35	0	41	4.3		66		46		0.2		12				0.8		119		211		28		7.4
18	0	41	3.9		126				0.3		33				2								6.5
38	1	41															111
17	0	41	3.8		104		191		0.2		21				0.7		109				39		6.8
13	0	41	4.4		118				0.2		11				0.7								8
21	1	41									17				0.7
21	1	41													0.6
20	1	41													1
11	2	3									24		181		0.9		203								112
25	1	41									27				1.1		103
22	1	41									12				0.5		200
21	1	41									13				0.7		348
11	0	41	3.9		62				<0.1		9				0.5		124						6
9	0	41	3.9		63				0.3		18				1.2								6.7
17	1	41									26				0.9
46	1	41									22				1.4		87		333
18	1	41	3.2						0.5		6				0.3		112
18	1	41									15				1		137
14	1	41	4.4								33				1.7
17	1	41									44				3.9		96
15	1	41									12				0.9		103
8	0	41	4.2		100				0.2		21				0.7		263						6.6
11	2	2											137		0.7										75
14	1	41			65				0.4		14				1.2		97
13	1	41	3.4								47				2.1		130
13	1	41									40				1.1		265
4	0	41	4.1		116				0.4		34				2.1								7.4
12	1	41													0.9
28	8	40	3.2		815				6.3		9				0.7		88						7.6
10	6	40	3.7		1192		74		5		24				1.4		144				88		7.2
12	1	41									19				0.9		142
12	1	41									36				1.5		91
10	2	9											194												79
59	5	40	4.4		260				4		7				0.4		101						7.6
12	3	40	3.6		71				2.8		55				1.6		115						6.6
11	1	41									34				1.3		81
4	2	40	3.7		183				1.8		27				1.6		208		482				6.5
10	2	9											205												75
9	1	41									8				0.6		108
8	1	41									78				2.8		147
97	1	40	4.2		85				1.2		8				0.9		91		Unable to report	Hemolysis			7.9
70	1	40	4		83				0.6		17				0.9		107						7.2
53	1	40	4.7		87				0.3		14				1		109						7.5
5	1	41									31				0.7		169
3	1	41													1.1
5	1	41									18				1.1		85
2	1	41	4.8								18				1.3
5	1	41									47				1.7		144
1	1	41													0.7
4	1	41									55				0.8		124
4	1	41									17				1		72
0	1	41									11				0.6
2	1	41									71				3.7		156
51	1	40	3.8		195				0.1		8				0.7		119						6.6
1	1	41									8				0.8		114
69	0	41													1.1
10	2	6									10		211		1		91								81
1	1	41									71				2.2		98
49	1	40	4.2		77				0.4		27				1.4								7.3
347	0	41	4.8								6				0.8		110
154	0	41									8				0.6		360
32	0	41									15				0.5
56	0	41									37				1.4		121
53	0	41									15				0.9		121
50	0	41															83
36	0	41									12				0.7		68
39	1	40	4.4								13				0.4								7
33	1	40	4.3		96				0.4		18				0.9		98		325				7.3
10	2	4									19		167		1.1		108								106
23	0	41									86				17.7		142
22	0	41									27				0.8		147
24	1	40	4		277				0.2		17				0.2		69						6.9
20	0	41									17				1		98
18	0	41									95				2.2		182
24	1	40	4.6		67				0.6		23				1		102		234				6.6
32	1	42					97				23				1.1		115				84
15	0	41									57				2.2		121
15	0	41									29				0.8		132
6	0	41			118										8.4
24	1	40	3.8		71				0.2														7
44	2	41					73				25				1.4		115		277		32
18	1	40	4.4		57				0.8										215				7.6
16	1	40	4.4		63				0.3		10				0.7		94						7
4	0	41													0.7
6	0	41	3.4								60				3.2		174
6	0	41									28				1.4		159
4	0	41									4				0.7		299
4	0	41									19				0.8		97
4	0	41									6				0.6		115
2	0	41									4				0.3		203
9	2	17			42								242		0.8										124
2	0	41									11				0.6		75
18	4	40									53				2.2
0	0	41									23				1.3		213
15	1	40	3.3		72				0.4		20				1.1		115						5.9
14	6	40									98				3.5		118
14	1	40	3.8		61				0.6		20				0.8		186						7.2
9	1	40	4.1		661				0.5		8				0.7		84						7.8
8	1	40	4		102				0.4		21				1		178						7.4
57	2	40									19				1.1		106
57	1	40													0.9
26	0	41									26				0.8		154		435
4	2	40									28				1.3		92
50	1	40	3.5												0.7
7	1	40	4.3		105				0.2		26				1.2								6.9
110	1	40									20				1.1		98
41	1	40									17				1.3
6	1	40	3.2		108				0.8		23				2.1		96						7.2
6	1	40	4.3		143				0.9														6.9
2	1	40	2.2		298				0.7		33				0.4		131						5.4
1	1	40	3.6		88				0.5		66				7.1		101		343				6.8
31	1	40													0.9
0	1	40	3.7		143				0.6		11				0.5		86						8.2
30	1	40													0.5
47	1	40									11				0.8		104
28	1	40									33				1.9
28	1	40	4.8												0.7
40	1	40									12				0.6		104
34	1	40									51				1.4		129
654	0	40	4.2		Unable to report	Hemolysis			0.3		11				0.8		97						Unable to report	Hemolysis
257	0	40	4.1		110				0.2		7				0.6		88				35		7.1
29	1	40									13				0.8		97
25	1	40									25				1		106
222	0	40	3.5		48				0.4		23				0.9		89						7.4
39	1	40																	327
22	1	40									21				1		132
9	2	17											193				90								117
19	1	40									9				0.2		126
216	0	40	4.5		44				0.2		14				0.9		127						7.2
16	1	40									20				0.9		185
50	0	40	4.1		97				0.3														6.8
46	0	40	3.3		165				0.2		13				0.2		141						7.4
14	1	40															126
12	1	40									16				0.9		106
32	0	40	3.6		126				<0.1		10				0.9		80						6.5
11	1	40									11				1.1		99
26	0	40	1.9		240				0.4		70				1.7		139						6.8
9	1	40									6				0.3		118
9	1	40									16				0.9		192
9	2	14									18		193		0.7		91								310
8	1	40									32				1.2		139
7	1	40	4.5		97				0.2		14				0.7		99
20	0	40	3.9		55				0.1		8				0.7		131						6.6
3	1	40													0.6
6	1	40							0.4		22				0.5		130
6	1	40									32				1.2		129
6	1	40									13				1.1		103
5	1	40									26				2.3		146
0	1	40									21				1.1
13	0	40	3.8		82				0.2		16				0.6		147						6.1
4	1	40									5				0.2		73
3	1	40	2.9								19				0.9		121
11	0	40	4.1		118				0.3		14				0.7		89		236				6.5
1	1	40									29				0.5		148
8	0	40	3.6		73				0.1		7				0.8		113						6.3
0	1	40									51				2		159
7	0	40	4.2		567				0.4		23				0.8								7.9
7	0	40	4.2		108		99		0.3		21				1		108				28		7.8
67	0	40	3.8												0.9
66	0	40	3.8												0.7
441	0	40									26				1.4		181
262	0	40									47				2.1		105
6	0	40	3.8		126				0.4		19				0.8		160						7.1
46	0	40													1.8
3	0	40	3.8		88				0.2		18				1.1		305						7.5
3	0	40	4		33				0.3		13				0.8		119						6.9
34	0	40													0.2
213	0	40									11				0.9		123
70	0	40									6				0.2		120
57	0	40									12				0.7		112
56	0	40									19				1.4		102
2	0	40	3.4		98				0.3		91				11.7		212		175				7
22	0	40													0.6
44	0	40									24				1.2		111
41	0	40									24				1		135
0	0	40	2		93				0.3		51				3		354						5.2
4	14	39	3		377		120		12.4		56				3.4		167				199		7.7
22	7	39	5.1		72				5.2		11				0.8		89						8.4
1	6	39	2		1448				5.2		27				1.1		82						6.4
22	0	40									22				1.2		113
9	2	13											227												135
10	0	40									77				2.5
20	0	40									10				1		112
19	0	40									17				1.4		138
14	0	40									24				0.8		127
107	1	39																					7.5
92	1	39	4		119				0.5		16				0.8		96						7.3
13	0	40									36				0.6		74
65	1	39	4.6		57				0.4		13				1		103		Unable to report	Hemolysis			8.3
5	1	40									55				2		143		277
9	0	40									26				0.5		95
50	1	39	3.9		55				0.3		13				1		86						6.6
6	0	40									14				0.8
8	0	40									31				5.5		90
8	0	40									19				0.6		110
38	1	39	3.7		81				0.6		28				1.9		195						6.8
7	0	40															189
31	1	39	4.6		79				0.3		15				1		119		169				7.5
6	0	40									35				2.3		86
6	0	40									14				0.5		107
5	0	40									8				0.4		114
29	1	39	4.4		112				0.4		25				1.4		106		222				6.7
26	1	39	3.5		65				0.2		19				1		101		354				5.9
2	0	40									13				1		148
2	0	40									3				0.5		122
0	43	39			1021				32.6		21				0.8
2	0	40									6				0.6		117
2	0	40									29				5.9		103
24	1	39	3.8		116				0.4		22				1		139						6.6
1	0	40									149				2.2		149
1	0	40									18				1.4		87
0	0	40									22				0.7		107
17	1	39	4.7		69				0.4		21				1.2		303						7.7
17	1	39	4.1		67				0.2						0.9				220				7.2
3	14	39			702				12		68				6.7		94
9	2	13									10		121		1		95								131
16	1	39	4.1		82				0.3		14				0.7		59						7
65	1	39													0.4
51	1	39													1
16	1	39	4.7		55				0.4														7.6
14	3	39									101				3.2		135
13	1	39	3.5		57				0.7		107				4.2		109						7.3
6	2	39									24				1.1		154
158	1	39									18				0.9		110
13	1	39	4.1		120				0.4		13				0.7		88		253				7.4
28	0	40	4.2								9				0.7		135		290
28	1	39									9				0.9
27	1	39													0.6
12	1	39	4.2		83				0.2		18				0.9		306						6.2
45	1	39									11				0.5		115
11	1	39	3.4		124				0.7		23				1.1		96						7.8
34	1	39									3				0.2		95
32	1	39			116				0.6		11		183		0.9		151
11	1	39	4		73				0.3		24				1.8		142						7.9
8	0	40			160										7				244
8	0	40																	264
25	1	39									8				0.3		96
17	1	39									27				1
11	1	39	4.5		72				0.4		10				1		111						7.3
25	1	39									9				1		84
10	1	39	3.6		68				0.5		17				0.9		218						6.1
24	1	39									18				0.9		97
19	1	39									13				1.1		117
19	1	39									10				0.7		161
18	1	39									26				1.1		108
5	1	39	4.4		188						37				6.7				201				7.7
5	1	39	4		90				0.3		30				0.8		116		189				7.6
16	1	39									24				0.7		148
5	1	39	4.2		65				0.7		14				1.1		81		263				6.9
170	2	39																	Unable to report	Hemolysis
13	1	39									27				1.1		89
9	1	39			74										4.2
5	1	39	4.6		74				0.6		11				0.8		92				54		7.5
0	1	39	2.3		183		123		0.5		19				0.7		150				133		6.8
264	0	39	4.1		87				0.4		17				0.8		79						7
101	0	39	4.2		60				0.2		13				0.8		103						7.2
6	1	39			61										10.7
93	0	39	3.2		67		58		0.1												28		6.3
81	0	39	3.5		144				0.3						1.1				Unable to report	Hemolysis			7.5
9	1	39									18				0.8		92
9	2	13									15		217		0.9		87								74
8	1	39									11				0.6		167
9	2	12									15		191		0.8		85								146
5	1	39													1.4
6	1	39									101				18.9		96
4	1	39													3.7
6	1	39									67				1.2		145
67	0	39	3.2		255				0.2		13				0.6		124						6.1
45	0	39	4.4		57		71		0.1												34		6.9
42	0	39	3.8		114				0.2		14				0.9								6.9
0	1	39													0.8
5	1	39									12				0.6		113
5	1	39									19				0.9		100
4	1	39									14				1.2		99
3	1	39									21				0.8		132
9	2	9											206												52
18	0	39	4.2		65				0.2		14				0.8		89						6.5
153	0	39							0.2						0.3
132	0	39									9				0.8
1	1	39									13				1.1		130
17	0	39	4		76				<0.1		21				0.7		117						6.9
0	1	39									35				1.4		119
17	0	39	4		83				0.3														8.2
43	0	39									31				1.1
11	0	39	3.6		85				0.2		15				0.8								6.8
41	0	39									23				1.7
347	0	39									23				0.4		71
11	0	39	3.2		55				0.3		19				0.6		269						6.4
165	0	39									7				0.4		90
160	0	39	3.4								66				8.1		137
10	0	39	4.5		94				0.2		18				1.4								7.2
9	0	39	3.6		58				0.4		17				1.3		104		188				7.2
46	0	39									9				0.6		109
38	0	39									12				0.8		114
8	0	39	2.2		88				0.4		37				1.5		90						5.7
8	0	39	3.9		50				0.3		15				1.1		101		240				6.5
23	0	39									14				0.8		145
6	0	39	4		364				0.3		10				0.8		263		191				7.2
6	0	39	3.7		89						51				3.8		104		192				7.1
17	0	39									21				1		99
15	0	39									32				0.8		184
14	0	39									52				1.8		120
6	0	39	3.6		94				0.3		14				0.9		90				22		8.1
17	1	39																	208
9	0	39									12				0.7		113
9	2	9									18		230		1.1		80								140
5	0	39	2.8		65				0.3		36				1.2		488				16		5.3
4	0	39	3.4		158				0.2		19				1.4		97		192				7.4
8	0	39									22				1.2		117
7	0	39									5				0.3		216
6	0	39	2.9								22				2.4		196
1	0	39	3.5		85				0.3		19				1.2		139						6.5
11	6	38	2		1343				5.7		28				1		86						6.6
45	5	38	4.1		141		1505		4.3		7				0.7		129		439		5231		7.2
6	0	39									12				0.8		165
18	1	39					100														63
5	0	39									39				1.7		200
11	4	38	3.9		250				3.6		12				<0.1		114						6.6
4	0	39									41				2.3		274
3	0	39									48				1.2		137
2	0	39									13				0.8		151
2	0	39									20				1.1		123
9	2	3											199				103								75
1	0	39									160				2.4		185
1	0	39									6				0.8		100
40	3	38	3.5		95				1.7		19				0.9		93						7.6
0	0	39									8				0.6		91
0	0	39									22				0.7		166
43	2	38	4.2												0.9
6	3	38	4.7		59				2.1		16				0.9		104						7.2
2	1	39									60				6.9		97		337
19	2	38	2.2		82				1.7		14				0.7		198						4.7
7	2	38	2.6		52				1.6		19				1		71				23		5.9
121	1	38	3.8		128				0.3						1				Unable to report	Hemolysis			8
43	2	38									42				2.4		120
9	2	3									10		131		1		86								81
338	1	38													1
11	2	38									52				1.2		176
172	1	38													0.6
9	2	38									47				1.2		86
39	1	38	4.2		76				0.3		22				0.7		108						6
5	2	38									12				0.6		129
30	1	38	4.6		79				0.4		14				1		102						7.5
25	1	38	4.4		82				0.3		14				1								7.2
119	1	38													1
501	1	38									23				1.1		264
231	1	38									16				0.6		87
169	1	38									6				0.5		75
154	1	38									12				1.1		91
143	1	38									16				0.3		84
37	1	38	3.8								21				1.5
33	1	38	4.4						0.9						1
18	1	38	4.6		73				0.4						0.9								7.2
64	1	38									16				0.8		127
30	1	38	4.7												0.7
18	1	38	4.4		69				0.7		29				1.4		110		196				6.4
56	1	38									16				1		104
17	1	38	3.8		82				0.5		18				0.9		93						6.5
17	1	38	4.1		122				0.3						0.4		69						6.3
43	1	38									9				0.9		148
17	1	38	4.3		156				0.3		6				0.4		122		404				7.5
32	1	38									29				1.4		232
14	1	38	3.1		294				0.7		25				1.1		110						5.9
19	1	38							0.3		18				0.3		79
14	1	38	3.4		58				0.2		19				0.8		98						6.3
15	1	38									21				5
14	1	38	4		92				0.9		13				0.7		83						7
13	1	38	3.8		54				0.3		20				0.7		269		204				6.7
17	1	38									16				1.1		98
12	1	38	3.7		111				0.3		11				0.9		153						6.9
14	1	38							0.2						0.8
16	1	38									13				0.3		86
16	1	38													1.1		117
11	1	38	3.8		48				0.6		29				1.9		78						7.6
8	2	16	4.1		124				0.9		24		205		0.8		91						7.3		79
8	1	38	3.8		83				0.5		20				0.9		190						7.5
14	1	38									33				1.6		88
12	1	38													0.7
8	1	38	4.5		72				0.3		16				1.2		96						7.2
13	1	38									17				0.8		218
7	1	38	3.6		62				0.2		17				0.8								6.5
7	1	38	4		59				0.3		13				0.8								7.4
12	1	38									19				0.7		103
12	1	38									17				1		120
7	1	38	3.9		72				0.5		24				1.4		116						7.1
11	1	38									20				0.9		132
10	1	38									12				0.9		133
7	1	38																					6.4
6	1	38	4.5		196				0.7		25				1.5		507				87		8.2
6	1	38	3		139				0.5		11				0.9		133		229				8.1
9	1	38									11				1.2		108
9	1	38									11				0.7		261
4	1	38	3.6		80				0.3		12				0.8		117						6.4
4	1	38	3.6		63				0.6		53				1.8		192						7.1
3	1	38	3.7		102				0.5		8				0.9		99						6.1
7	1	38									9				0.6		124
7	1	38									9				0.8		111
3	2	38									11				1.2		107		223
3	1	38	4.4		92				0.9		52				1.6		130						7.2
6	1	38									19				0.9		185
6	1	38									12				0.1		80
132	1	38									19				1.2		72		Unable to report	Hemolysis
5	1	38							0.3		14				0.3		101
3	1	38	3.1		220				0.6														6.6
332	0	38	3.8		67				0.4		21				1.6		119				105		7.7
4	1	38									20				0.8		101
87	0	38	4.2		62				0.2		12				0.9		73				51		7.4
80	0	38	3.3		60				0.2		22				0.9		172						6.8
2	1	38									16				0.8		129
79	0	38	4		37				0.3		18				1		93						7.2
1	1	38									40				1.8		105
1	1	38									67				2.9		128
73	0	38	3.8		60				0.2						0.7								7.2
0	1	38									28				0.6		142
41	0	38	3.3		83				0.4		37				1.9		83						8
30	0	38	4.6								21				1.1								7.4
34	0	38													1.5
26	0	38	3.4		148				0.2		15				1		118						5.7
28	0	38			68				0.1		13				0.5
11	0	38	4.3		119				0.3		13				0.2		85						6.1
7	0	38	4.4		75				0.3		14				0.8		82						7.1
73	0	38									5				0.3		82
23	0	38	4								46				3.4
42	0	38									25				0.7		127
6	0	38	3		135				0.1		14				0.7		100						7.2
34	0	38									117				4.7		215
27	0	38									14				0.9		106
8	2	14											176												94
13	0	38									11				0.8
24	0	38									10				0.8		138
21	0	38									11				0.1		105
11	0	38							0.2						1.3
18	0	38									17				0.5		93
15	0	38									12				1		106
13	0	38									11				1		183
13	0	38									11				0.3		172
12	0	38									48				0.9		226
0	0	38	3.2		311				0.2		7				0.5		80						7.9
11	0	38									16		193		0.9		96
10	0	38									8				0.6		103
8	2	11									14		205		0.9		110								268
9	0	38									11				0.8		101
9	0	38									41				1.8		144
8	0	38	1.8								10				0.7		72
8	0	38	4								26				1.7		134
0	0	38	3.5		235				0.3		56				6.3		421		174				7.3
17	2	37	1.9		84		75		1.1		13				0.6		120				192		4.9
7	0	38									26				1.1		82
171	1	37	3.8		87				0.3		12				1		94		Unable to report	Hemolysis			7.9
72	1	37	4.2		76				0.3		9				1.1		71						7
5	1	43	4.3
3	1	43	4.2
61	1	37	4.2		107				0.4														7.5
5	0	38									6				0.7		80
4	0	38									17				0.7		103
3	0	38									23				0.6		119
3	0	38									22				1		117
58	1	37	4.1		81				1.1		12				0.9		97						7.6
2	0	38									158				2.3		152
9	0	43	3.6
2	0	38									15				0.6		152
27	2	37													0.8
57	1	37	4.2		50				0.6		11				1.2		93				84		7.7
50	1	37	4.4		98				0.5		11				0.8		122				36		7.3
1	0	38	2.9								11				0.9		103
3	2	37													1.4
0	0	38									26				1.9		121
40	1	37	3		273				1.2		9				0.8		138						6.4
70	1	38																	Unable to report	Hemolysis
27	5	37									15				2		132
63	1	37	3.9								35				1.6
34	1	37	4.1		278				0.2														6.6
14	2	37									45				2.5		240
321	1	37									20				0.9		137
32	1	37	3.2		359				0.7		21				0.7		163						6.1
8	2	10	2.3		198				1.5		18				0.8		128						6.1		107
72	1	37									7				0.9		106
27	1	37	4.5		30				0.2														7
2	1	38					83				24				1		122				76
25	1	37			70				0.4		27		210		1.2		110						7.2
33	1	37													1.2
43	1	37	4								44				2.7		250
43	1	37									17				0.8		107
24	1	37	3.6		75				0.6		14				0.8		104						6.2
27	1	37													1
37	1	37									7				1		125
33	1	37									24				0.4		139
23	1	37	3.7		48				0.1		27				0.6		273		221				6.4
22	1	37	3.8		71				0.3		18				1.1								7.4
15	1	37	4.2		78				0.4		15				0.7		82						6.2
13	1	37	4.1		56				0.2		17				1.1		86		191				6.7
27	1	37									15				0.9		129
11	1	37	4.2		69				0.3		14				0.6		128						6.3
10	1	37	5.1		91		104		0.9		12				0.8		84				50		8.4
8	2	10									11		192		0.9		98								163
9	1	37	4.3		37				0.2		15				0.7								6.8
9	1	37	3.7		80				0.6		25				1.6		126						6.8
17	1	37									8				0.6		97
8	2	10									6		159		0.8		107								179
16	1	37									10				1		86
9	1	37	4		118				0.8		94				2.5		121						6
8	2	9	5		67				1.3		19		172		1.2		93		146				7.6		71
10	1	40											223
8	2	9									12		205		0.8		119								110
12	1	37									7				0.7		120
7	1	37	2		258				0.7		23				0.7		182						4.9
7	1	37	4		91				0.3		18				0.7		269						6.3
11	1	37									25				0.7		93
11	1	37									7				0.7		99
6	1	37	3.9		233				0.4		40				1.1								7.6
5	1	37	4.4		122				0.5		13				0.8		75						7.9
5	1	37	3.5		85				0.3		7				0.6		132		181				6
9	1	37									22				1		105
9	1	37									18				0.8		104
13	1	38									27				0.7		119		175
3	1	37	2.8		156				0.7		11				0.8		168		289				7.6
8	1	37	3.4								111				4.4		140
8	1	37	3.7								64				2.1		226
2	1	37	1.9		240				0.9		19				0.9		94		637		7		5.9
8	2	8									17		209		0.8		96								73
1	1	37	2.9		144				0.8		53				2.1		95		607				6.3
68	0	37	3.8		103				0.2		15				1.1		103				22		6
7	1	37									26				1.5		91
5	1	37									35				1.6
8	2	7									14		142		1.1		90								104
6	1	37									16				0.9		112
59	0	37	3.1		221				0.4		16				0.2		106						5.4
3	1	37									21				1.5
38	0	37	4		122		42		0.2		13				0.8		145				31		7
2	1	37													0.8
5	1	37									13				1		166
3	1	37									19				1.6		166
3	1	37									32				1.2		165
3	1	37									36				1.2		51
6	1	38									29				1.8		117		298
71	0	37									18				1
8	2	6											188				100								81
31	0	37	3.5		106						65				7.8				240				7
23	0	37	3.3		72				0.3		19				1.3		162						5.7
0	1	37									27				3.7		112
0	1	37									9				0.6		82
19	0	37	3.5		90				0.3		20				0.8		163						6.2
19	0	37	4.5		195				0.2		17				0.5		90						7.6
37	0	37													0.9
58	0	37	4.4								11				0.3		69
28	1	37																	694
59	9	42							6.3
10	1	40											194
51	0	37									10				0.6		98
49	0	37									25				6.4		266
7	2	47											217		1		95								238
26	1	42	4.8						0.4
22	0	37													0.7
18	0	37	3.9		79				0.2		9				0.7		89		215				7
17	0	37	4		85				0.2		13				1		101						6.8
35	0	37									32				1.4		79
16	0	37	4		161				0.2		15				1.1		116						7
19	0	37	4.6								16				0.4
28	0	37									17				0.9		437
26	0	37									6				0.2		98
12	0	37	3.4		85				0.3		12				0.5		99						6.4
10	0	37	3		97				0.3		16				0.7		148						6.5
8	0	37	2		328				0.2		17				0.4		126						5.8
7	2	27			55						18		217		1.3		109								175
3	0	37	4.2		179				0.1		9				0.3		87						6.5
2	0	37	3.3								29				1		176						7.5
16	0	37									30				0.9		157
8	23	36	3.2		480		33		17.5		13				0.7		187				25		6
9	0	37													1.1
12	0	37									16				1.1		123
11	0	37									14				0.9		99
7	2	18									16		178		0.6		202								154
32	22	36	4.2		225				16.3		7				0.4		105						6.3
9	0	37									78				2.1		134
9	0	37									56				1.9		132
16	7	36	2.3		202				5.3						1.1								3.6
6	0	37									19				1.2
17	6	36	4.3		89				5.1		8				0.5		88						7.8
7	0	37									14				0.7		138
7	0	37									12				0.3		137
7	0	37									19				0.9		148
6	0	37	3.9								62				3.3		132
6	0	37															162
4	0	37									20				0.6
11	5	36	3.5		240				4.3		7				<0.1		163						6.2
5	0	37									25				1.1		125
5	0	37									18				0.5		191
5	0	37									57				1.2		208
[truncated: 23,508 more rows]
